# Supplementary material for: Gene Expression Profile in Primary Tumor Is Associated with Brain-Tropism of Metastasis from Lung Adenocarcinoma
Source: Int J Mol Sci. 2021 Dec 13;22(24):13374. doi: 10.3390/ijms222413374 (PMC8703941; doi:10.3390/ijms222413374)
Supplement: Supplementary file 1 [file ijms-22-13374-s001.zip]

Archive with 4 entries (4 files):
- Supplementary Figure 1_Swimmer plot.tiff
- Supplementary Table 1_FoundationOne analysis results.xlsx
- Supplementary Table 2_Enrichment analysis results.xlsx
- Supplementary Table 3_Single gene classification results.xlsx
