# Supplementary material for: Gene Expression Profile in Primary Tumor Is Associated with Brain-Tropism of Metastasis from Lung Adenocarcinoma
Source: Int J Mol Sci. 2021 Dec 13;22(24):13374. doi: 10.3390/ijms222413374 (PMC8703941; doi:10.3390/ijms222413374)
Supplement: Supplementary file 1 [file ijms-22-13374-s001.zip › Supplementary Table 1_FoundationOne analysis results.xlsx]

## Sheet: RNAseq group
SAMPLE ID	MEDIAN EXON COVERAGE	KNOWN SOMATIC SHORT-VARIANTS (PERCENT-READS, COVERAGE)	LIKELY SOMATIC SHORT-VARIANTS (PERCENT-READS, COVERAGE)	HIGH-LEVEL (CN>8) AND FOCAL (CN>5) AMPLIFICATIONS OF GENES KNOWN TO BE RECURRENTLY AMPLIFIED IN CANCER (COPY-NUMBER, EXONS)	NON-FOCAL LOWER-LEVEL (CN<=8) AMPLIFICATIONS OF GENES KNOWN TO BE RECURRENTLY AMPLIFIED IN CANCER (COPY-NUMBER, EXONS)	HOMOZYGOUS DELETIONS OF GENES KNOWN TO BE RECURRENTLY DELETED IN CANCER (0,EXONS)	LIKELY FUNCTIONAL REARRANGEMENTS (e.g., GENE FUSIONS) (GENE1_GENE2_GENOMIC EVENT DESCRIPTION_SUPPORTING-READS)	SHORT VARIANTS OF UNKNOWN SIGNIFICANCE (PERCENT-READS, COVERAGE)	OBSERVED COPY NUMBER GAINS IN OTHER GENES (COPY-NUMBER, EXONS)	OTHER HOMOZYGOUS GENE DELETIONS (0,EXONS)	NOVEL REARRANGEMENTS OF UNKNOWN SIGNIFICANCE (GENE1_GENE2_GENOMIC EVENT DESCRIPTION_SUPPORTING-READS)	FMI COMMENTS
B1	650	none	none	none	none	none	ALK_EML4_fusion_42	TEK_c.2304C>G_p.I768M(0.4805,693), MAP3K1_c.934A>T_p.M312L(0.4245,1013), NOTCH1_c.17_18CG>TT_p.A6V(0.6497,314), HGF_c.983G>A_p.R328H(0.0801,824), CD22_c.289G>T_p.D97Y(0.4448,625), NOTCH3_c.6626C>T_p.P2209L(0.5413,484), MERTK_c.986A>G_p.N329S(0.511,638)	none	none	none
B2	850	EGFR_c.2573T>G_p.L858R(0.2512,1071), RAF1_c.952C>T_p.R318W(0.4968,1081), FGF12_c.533A>G_p.N178S(0.4857,1050), EGFR_c.866C>T_p.A289V(0.2718,1159)	TP53_c.920-4_920-2CTA>T_p.splice site 920-4_920-2CTA>T(0.0927,766), RB1_c.719-2_737del21_p.splice site 719-2_737del21(0.1325,732)	MYC_amplification(6, exons 5 of 5)	RAD21_amplification(6, exons 13 of 13)	none	none	TSC2_c.1610G>T_p.R537L(0.4724,707), NOTCH1_c.6767C>T_p.A2256V(0.5041,613), GRM3_c.20T>A_p.L7Q(0.5313,1007), DOT1L_c.2263G>A_p.V755I(0.5198,656), CCNE1_c.271A>G_p.T91A(0.5206,1045), RAF1_c.662T>C_p.V221A(0.481,948)	SDHA_amplification(9, exons 15 of 15)	none	none
B3	604	none	none	none	none	FANCA_loss(0, exons 5 of 43)	none	ARID1A_c.128_129insGGC_p.A45_E46insA(0.3211,299), MAP2K2_c.893C>T_p.P298L(0.4556,450), EPHB4_c.1322G>A_p.R441Q(0.4774,553), NOTCH3_c.224G>A_p.R75Q(0.5,500), MAP3K1_c.2847_2848insACAACA_p.T949_E950insTT(0.1935,806), FANCC_c.1244C>T_p.A415V(0.5082,667)	none	none	none
B4	787	EGFR_c.2235_2249delGGAATTAAGAGAAGC_p.E746_A750del(0.4453,1372), TP53_c.844C>T_p.R282W(0.2411,871)	none	EGFR_amplification(11, exons 30 of 30)	none	none	none	POLE_c.6434G>A_p.R2145Q(0.4815,648), PDGFRB_c.389A>T_p.N130I(0.4028,931), AKT2_c.344C>T_p.P115L(0.4797,640), TSC2_c.3475C>T_p.R1159W(0.4796,711), PTCH1_c.3908G>A_p.R1303H(0.5386,466), TIPARP_c.25G>C_p.E9Q(0.4985,1005), MYCN_c.550G>T_p.A184S(0.4903,206), PDCD1LG2_c.554C>T_p.P185L(0.5081,1179), MTOR_c.3401C>T_p.A1134V(0.4139,720), FANCA_c.980T>G_p.I327R(0.513,694), FLT1_c.1548T>G_p.N516K(0.4823,508…	SDHA_amplification(7, exons 15 of 15)	none	none
B5	975	EGFR_c.2236_2250delGAATTAAGAGAAGCA_p.E746_A750del(0.5584,1207), TP53_c.916C>T_p.R306*(0.6798,1146)	RB1_c.1519_1520insG_p.D507fs*16(0.5474,601)	AURKA_amplification(9, exons 8 of 8), FGFR4_amplification(8, exons 16 of 16), ZNF217_amplification(9, exons 4 of 4)	none	none	none	CBL_c.595A>G_p.I199V(0.3004,1092), ATR_c.4463C>T_p.A1488V(0.4284,950), BRAF_c.1150A>G_p.R384G(0.4328,871), MED12_c.4528-1G>C_p.splice site 4528-1G>C(0.6703,819), WT1_c.1142C>T_p.S381L(0.3082,915), EPHB4_c.2033G>A_p.R678H(0.4275,1041), MSH6_c.4071_4072insGATT_p.K1358fs*2(0.4054,624), WHSC1_c.1910C>T_p.S637L(0.5653,1019)	none	none	none
B6	923	TP53_c.841G>A_p.D281N(0.2164,1197), EGFR_c.2573T>G_p.L858R(0.1493,1212)	none	PIK3CB_amplification(7, exons 23 of 23)	none	none	none	HNF1A_c.245C>T_p.T82M(0.4027,807), PARP3_c.1223G>A_p.R408H(0.3803,865), ATRX_c.2701A>G_p.I901V(0.9891,737), FGFR3_c.490C>G_p.L164V(0.3792,720), MAP3K1_c.2183C>A_p.S728Y(0.3373,934)	none	none	none
B7	947	BRD4_c.387C>G_p.F129L(0.0117,857), NFE2L2_c.232G>A_p.E78K(0.0493,1156), KRAS_c.34G>C_p.G12R(0.104,1058), TP53_c.859G>T_p.E287*(0.1085,1041)	none	none	none	none	none	CEBPA_c.365G>A_p.G122E(0.5381,197), ALK_c.2028C>G_p.I676M(0.0925,876), ROS1_c.1013A>G_p.Y338C(0.5523,985), EMSY_c.2216T>C_p.V739A(0.5208,912), POLD1_c.1594G>A_p.A532T(0.4671,760), CREBBP_c.5426A>G_p.K1809R(0.5029,1032), STAT3_c.1465-1G>C_p.splice site 1465-1G>C(0.0528,984), MERTK_c.1441C>T_p.P481S(0.5102,886), CREBBP_c.2485C>G_p.L829V(0.1024,703), MET_c.1101C>G_p.I367M(0.0686,1152)	none	none	none
B8	796	APC_c.3883G>T_p.E1295*(0.1454,626), TP53_c.298C>T_p.Q100*(0.0785,803), TP53_c.275C>T_p.P92L(0.4768,862), EGFR_c.2235_2249delGGAATTAAGAGAAGC_p.E746_A750del(0.2469,1061)	SMAD4_c.1600C>T_p.Q534*(0.3865,665), APC_c.739C>T_p.Q247*(0.0764,707)	none	none	none	none	MLL_c.1571A>G_p.N524S(0.512,914), MLH1_c.649C>T_p.R217C(0.2936,722), RAD51D_c.932T>A_p.I311N(0.5088,849), SETD2_c.5899G>A_p.G1967S(0.7148,789), PTPRO_c.2923G>A_p.D975N(0.0881,613), STAG2_c.3197G>A_p.R1066Q(0.0781,999), SETD2_c.7078C>A_p.Q2360K(0.2812,754), NTRK3_c.404C>G_p.S135*(0.2587,1005), ZNF703_c.188T>A_p.L63H(0.25,476)	none	none	none
B9	940	TP53_c.814G>T_p.V272L(0.2921,1068), EGFR_c.2156G>C_p.G719A(0.2384,1116)	none	none	none	CDKN2B_loss(0, exons 5 of 5), MTAP_loss(0, exons 7 of 8), CDKN2A_loss(0, exons 5 of 5)	none	PRDM1_c.1978C>A_p.Q660K(0.5678,958), MEN1_c.1523G>A_p.G508D(0.5194,851), MPL_c.209C>T_p.P70L(0.528,767), FANCC_c.1595G>A_p.R532K(0.623,825), MLL_c.10121A>G_p.D3374G(0.5129,1166), ALK_c.487G>T_p.V163L(0.5126,794), DOT1L_c.1764C>G_p.D588E(0.3824,544)	none	none	none
B10	623	KRAS_c.34G>T_p.G12C(0.4376,1234)	ATM_c.7777C>T_p.Q2593*(0.1076,567), TP53_c.834_835insT_p.G279fs*27(0.185,827)	none	none	none	none	PTCH1_c.4240G>A_p.V1414M(0.4487,633), RET_c.1052T>A_p.V351E(0.4364,527), POLE_c.2013G>C_p.W671C(0.0864,729), APC_c.8053A>C_p.S2685R(0.0913,657), ASXL1_c.3442C>T_p.R1148C(0.3865,758), RAD54L_c.785G>A_p.R262H(0.4379,596), TSC2_c.1437C>G_p.F479L(0.1546,524), CTNNB1_c.2290G>A_p.D764N(0.0872,562), ZNF703_c.1589G>T_p.G530V(0.096,448), PTPRO_c.2414C>T_p.T805M(0.5133,713), BCOR_c.1258_1260GAT>AAC_p.D420N…	none	none	none
B11	992	EGFR_c.2573T>G_p.L858R(0.3403,1493)	none	KEL_amplification(8, exons 19 of 19), MDM2_amplification(12, exons 11 of 11), CDK4_amplification(12, exons 7 of 7)	EGFR_amplification(8, exons 30 of 30)	none	none	NFE2L2_c.725_726delGT_p.C242fs*1(0.0616,1186), ZNF217_c.719A>G_p.K240R(0.1908,1169), AR_c.528C>A_p.S176R(0.4697,1024), MPL_c.22A>G_p.M8V(0.4956,791), MLL2_c.2088_2114del27_p.T698_P706del(0.3313,830), MYCN_c.550G>T_p.A184S(0.5516,281)	IKZF1_amplification(8, exons 7 of 7), PMS2_amplification(8, exons 14 of 15), RAC1_amplification(8, exons 7 of 7), EZH2_amplification(15, exons 19 of 19), CARD11_amplification(8, exons 24 of 24)	none	none
B12	971	TP53_c.672G>T_p.E224D(0.3738,947), EGFR_c.2573T>G_p.L858R(0.5552,2118)	APC_c.739C>T_p.Q247*(0.1183,710)	CDK6_amplification(9, exons 7 of 7), EPHB4_amplification(7, exons 17 of 17), EGFR_amplification(9, exons 30 of 30)	LYN_amplification(7, exons 12 of 12), RAD21_amplification(7, exons 13 of 13)	none	none	PIK3C2G_c.3019G>A_p.D1007N(0.714,860), STAT3_c.1311C>G_p.H437Q(0.1986,977), ALK_c.1648C>T_p.L550F(0.6442,801), MSH3_c.173C>T_p.A58V(0.4677,372), NOTCH1_c.7366A>G_p.I2456V(0.6197,689), DIS3_c.1481C>T_p.A494V(0.6461,825), APC_c.748C>T_p.H250Y(0.1162,766)	GRM3_amplification(9, exons 5 of 5), NBN_amplification(7, exons 16 of 16)	none	none
B13	1054	TP53_c.428T>A_p.V143E(0.073,1302), EGFR_c.2239_2256delTTAAGAGAAGCAACATCT_p.L747_S752del(0.5282,2238)	none	EGFR_amplification(12, exons 30 of 30), CCNE1_amplification(6, exons 10 of 10)	none	none	none	RICTOR_c.3290G>A_p.R1097H(0.4418,1023), ROS1_c.6639C>A_p.D2213E(0.4956,904), POLE_c.3176G>A_p.R1059H(0.555,1155), PARP1_c.1873G>A_p.A625T(0.4907,1129), STK11_c.1062C>G_p.F354L(0.5081,1055)	CEBPA_amplification(6, exons 3 of 3), SDHA_amplification(10, exons 15 of 15)	none	none
B14	996	DNMT3A_c.2645G>A_p.R882H(0.1009,1130), BRAF_c.1415A>G_p.Y472C(0.1583,1061)	MUTYH_c.892-2A>G_p.splice site 892-2A>G(0.4803,1068), TP53_c.846_847insG_p.R283fs*23(0.1007,1301), SETD2_c.7153A>T_p.K2385*(0.0754,1034), NF1_c.1891G>T_p.G631*(0.1042,931)	none	none	none	none	IKZF1_c.1123C>A_p.L375M(0.1019,1079), MLL2_c.675G>T_p.E225D(0.0616,991), SMO_c.1136C>G_p.A379G(0.0896,1139), PIK3CB_c.639A>T_p.Q213H(0.0629,906), RPTOR_c.3265+1G>T_p.splice site 3265+1G>T(0.1052,808), NTRK1_c.535G>A_p.G179R(0.5387,1331), MSH6_c.1063G>A_p.G355S(0.5526,1254), CREBBP_c.836C>T_p.P279L(0.4753,768), ARID1A_c.148A>G_p.M50V(0.4672,274), AKT3_c.740G>A_p.R247H(0.0612,947), SPOP_c.480+1G>T_…	none	none	none
B15	1015	CBL_c.1112A>G_p.Y371C(0.0121,662), EGFR_c.2236_2250delGAATTAAGAGAAGCA_p.E746_A750del(0.6263,2106), TP53_c.422G>A_p.C141Y(0.4929,919), TERT_c.-124C>T_p.promoter -124C>T(0.4049,284)	none	EGFR_amplification(10, exons 30 of 30), NKX2-1_amplification(90, exons 5 of 5)	none	MTAP_loss(0, exons 8 of 8), CDKN2B_loss(0, exons 5 of 5), CDKN2A_loss(0, exons 5 of 5)	none	NOTCH3_c.6626C>T_p.P2209L(0.4348,805), RARA_c.1299C>A_p.D433E(0.5066,533)	IKZF1_amplification(10, exons 7 of 7)	none	none
B16	588	EGFR_c.2573T>G_p.L858R(0.2239,719)	none	none	none	none	none	RAD54L_c.746A>G_p.D249G(0.4049,447), KDM5C_c.535C>T_p.R179C(0.5204,490), JAK2_c.1174G>A_p.V392M(0.4022,644), IRS2_c.1534G>A_p.A512T(0.368,394), POLD1_c.3247A>C_p.K1083Q(0.5466,483), APC_c.4055T>C_p.V1352A(0.5142,667), MAP3K1_c.3418A>G_p.M1140V(0.4969,638), PTCH1_c.4244C>T_p.P1415L(0.5919,517), RET_c.224C>T_p.T75M(0.4175,479)	INPP4B_amplification(8, exons 23 of 23), SDHA_amplification(9, exons 15 of 15)	none	none
NB1	629	EGFR_c.2316C>TCACCCT_p.H773_V774insPH(0.7689,1303), EPHB1_c.235C>T_p.R79W(0.1072,774)	RBM10_c.1654delG_p.A552fs*152(0.5246,488), TP53_c.298delC_p.Q100fs*23(0.2179,514)	EGFR_amplification(20, exons 30 of 30), EPHA3_amplification(6, exons 17 of 17)	BCL2L2_amplification(7, exons 5 of 5), NKX2-1_amplification(7, exons 5 of 5), NFKBIA_amplification(7, exons 6 of 6)	none	none	PDK1_c.1027C>G_p.R343G(0.5203,790), TBX3_c.670_671CC>AA_p.P224K(0.1461,835), CBL_c.1459A>G_p.M487V(0.4405,622), CBL_c.2316T>G_p.D772E(0.5482,622), SETD2_c.485C>T_p.A162V(0.1131,663), VEGFA_c.182G>C_p.C61S(0.5392,549)	PARP2_amplification(7, exons 16 of 16)	none	none
NB2	962	TP53_c.818G>A_p.R273H(0.3873,1309), STK11_c.667G>T_p.E223*(0.4909,607), TP53_c.461G>T_p.G154V(0.2157,1238)	APC_c.1690delC_p.R564fs*6(0.4655,797)	CCND1_amplification(9, exons 5 of 5)	none	none	none	EPHA3_c.1150C>A_p.P384T(0.5159,1068), BTG2_c.158A>T_p.H53L(0.3291,793), MLL2_c.512G>T_p.R171L(0.3664,947), POLE_c.6747+1G>T_p.splice site 6747+1G>T(0.4899,1537), PIK3C2G_c.3700C>A_p.L1234M(0.3225,1513), ROS1_c.5416A>G_p.T1806A(0.5365,1368), IKZF1_c.859G>A_p.G287S(0.248,633), PARP3_c.1136G>A_p.R379Q(0.7803,701), PARP1_c.2763G>T_p.L921F(0.3383,1082), NFE2L2_c.92G>T_p.G31V(0.3935,1314), CIC_c.2146C>…	HNF1A_amplification(9, exons 10 of 10)	none	none
NB3	627	KRAS_c.183A>C_p.Q61H(0.0235,724), TERT_c.-124C>T_p.promoter -124C>T(0.0606,132)	none	none	none	none	none	WHSC1_c.1910C>T_p.S637L(0.4845,547), FANCC_c.973G>A_p.A325T(0.5039,766), FANCG_c.375_376insGTC_p.V125_L126insV(0.4599,524), CARD11_c.1600_1601GC>AA_p.A534N(0.4973,561), MLL2_c.6562C>T_p.R2188C(0.5126,437)	none	none	none
NB4	791	EGFR_c.2573T>G_p.L858R(0.0967,1045)	none	none	none	none	none	BTG2_c.422T>A_p.V141E(0.5612,547), JUN_c.380T>G_p.L127R(0.0786,560), NTRK1_c.6G>C_p.K2N(0.097,835), NF1_c.3355G>A_p.E1119K(0.0768,1081), CBL_c.127_128insACC_p.H42_L43insH(0.2518,695)	none	none	none
NB5	873	KRAS_c.34G>T_p.G12C(0.2656,1058), TP53_c.743G>C_p.R248P(0.1081,786)	TP53_c.920-2A>T_p.splice site 920-2A>T(0.1381,992)	none	none	none	none	MLL_c.10921A>G_p.N3641D(0.4976,1059), PARP3_c.704C>T_p.A235V(0.4222,803), EPHB1_c.2251C>G_p.L751V(0.1059,1199), ATM_c.275A>C_p.K92T(0.485,1031), CBL_c.127_128insACC_p.H42_L43insH(0.2387,1014), EPHA3_c.1151C>T_p.P384L(0.1121,1124), ATR_c.1030G>A_p.A344T(0.4638,1283), INPP4B_c.2371G>T_p.D791Y(0.1008,942), FGF3_c.674T>A_p.V225D(0.1196,552), MYCL1_c.679G>C_p.D227H(0.1223,932), STK11_c.1062C>G_p.F354L…	none	none	none
NB6	902	none	none	none	none	none	CD74_B4GALT1_fusion_45, ROS1_CD74_fusion_39	EPHB4_c.617G>A_p.R206Q(0.536,862), SF3B1_c.788C>T_p.A263V(0.4885,1048), CTNNA1_c.239C>T_p.A80V(0.4087,1216), MLL2_c.2250_2276del27_p.R755_P763del(0.3866,714), MSH6_c.532C>T_p.R178C(0.5212,1063), FANCG_c.375_376insGTC_p.V125_L126insV(0.4625,839), ZNF217_c.136_138delGTT_p.V46del(0.4558,893), SETD2_c.3908A>G_p.N1303S(0.4836,1162), IRF4_c.1333C>T_p.R445C(0.4744,860)	none	none	none
NB7	934	TP53_c.216_217insC_p.V73fs*76(0.3336,1418), PIK3CA_c.3140A>T_p.H1047L(0.4155,965), EGFR_c.2236_2250delGAATTAAGAGAAGCA_p.E746_A750del(0.4195,1304)	none	CDK6_amplification(22, exons 7 of 7)	none	none	none	GNAS_c.46C>T_p.R16C(0.1969,904), JUN_c.407C>G_p.P136R(0.548,927), PDCD1_c.606_607insGGAGCC_p.A202_R203insGA(0.4277,961), MST1R_c.2698G>A_p.V900M(0.6954,824), NOTCH3_c.6701G>A_p.R2234H(0.0979,899), PDCD1LG2_c.554C>T_p.P185L(0.3159,1092), EPHA3_c.2134C>T_p.R712C(0.2746,488), TBX3_c.1685C>T_p.A562V(0.6543,943), DNMT3A_c.2106_2107insGAGTGGGGCCCATTCGAT_p.D702_L703insEWGPFD(0.098,1082), BCL6_c.1486A>G_…	none	none	none
NB8	978	TP53_c.503A>T_p.H168L(0.3987,1041), EGFR_c.2582T>A_p.L861Q(0.4265,1625)	RBM10_c.957_976delCCTGGCACCCTACGCGGTGC_p.L320fs*54(0.3315,549)	none	EGFR_amplification(7, exons 30 of 30)	PTEN_loss(0, exons 4 of 9)	none	FANCA_c.26C>T_p.S9F(0.5256,371), NOTCH2_c.710G>A_p.R237Q(0.7345,290), MAP2K2_c.893C>T_p.P298L(0.4982,554), PTCH1_c.131A>G_p.E44G(0.3576,1001), RAD51D_c.196G>A_p.V66M(0.6496,996)	SDHA_amplification(7, exons 15 of 15), IKZF1_amplification(7, exons 7 of 7)	none	none
NB9	1006	EGFR_c.2573T>G_p.L858R(0.1743,987)	RBM10_c.2355+1G>A_p.splice site 2355+1G>A(0.2154,780), ARID1A_c.6527_6528delAG_p.Q2176fs*48(0.1495,843)	none	none	CDKN2B_loss(0, exons 5 of 5), MTAP_loss(0, exons 7 of 8), CDKN2A_loss(0, exons 5 of 5)	none	PMS2_c.166C>G_p.L56V(0.4418,661), IKBKE_c.292C>G_p.L98V(0.5716,936), ABL1_c.2246C>T_p.S749L(0.5126,870), BCL6_c.1204C>T_p.R402C(0.5243,906), PARP2_c.1112C>T_p.P371L(0.493,1138), CDKN2A_c.217delG_p.E73fs*56(0.4261,683), BAP1_c.1735G>A_p.G579R(0.4771,828), MERTK_c.986A>G_p.N329S(0.5175,1086), SPEN_c.8221_8222insCCACAGCAAGTGCAGTGACCG_p.T2740_V2741insATASAVT(0.3585,1233), JUN_c.620C>A_p.P207Q(0.5254,…	SDHA_amplification(33, exons 15 of 15)	none	none
NB10	450	TP53_c.817C>T_p.R273C(0.2349,447)	none	NKX2-1_amplification(6, exons 5 of 5)	FGF10_amplification(6, exons 3 of 3), RICTOR_amplification(6, exons 39 of 39)	MTAP_loss(0, exons 6 of 8), CDKN2A_loss(0, exons 5 of 5), CDKN2B_loss(0, exons 5 of 5)	none	ATRX_c.4377_4379delGGA_p.E1464del(0.0857,315), TP53_c.805_816delAGCTTTGAGGTG_p.S269_V272del(0.1442,541), MLL2_c.12085G>A_p.V4029I(0.2888,464), EPHA3_c.1085T>C_p.I362T(0.5198,404), IRF2_c.980A>T_p.D327V(0.5091,711), CDK4_c.763C>T_p.R255C(0.2504,671), POLE_c.4490A>G_p.K1497R(0.2715,615), STK11_c.1062C>G_p.F354L(0.4676,479)	SDHA_amplification(6, exons 15 of 15)	none	none
NB11	751	JAK2_c.1849G>T_p.V617F(0.0472,657), TP53_c.856G>T_p.E286*(0.2696,753), EGFR_c.2239_2256TTAAGAGAAGCAACATCT>CAA_p.L747_S752>Q(0.4215,1803)	PALB2_c.2607delC_p.V870fs*1(0.4219,941)	EGFR_amplification(16, exons 30 of 30)	none	MTAP_loss(0, exons 8 of 8), CDKN2B_loss(0, exons 5 of 5), CDKN2A_loss(0, exons 5 of 5)	none	PARP3_c.436C>T_p.H146Y(0.4901,659), CREBBP_c.5328C>G_p.I1776M(0.0864,1007), PPARG_c.986A>C_p.K329T(0.1451,772), PARP3_c.704C>T_p.A235V(0.5421,535)	IKZF1_amplification(10, exons 7 of 7)	TEK_loss(0, exons 23 of 23)	none
B: Brain metstasis group
NB: Non-brain metastasis group

## Sheet: Sheet1
FMI SAMPLE ID	DATE ADDED	PASS/QUALIFIED STATUS	SUBJECT ID	SAMPLE ID	DISEASE	MEDIAN EXON COVERAGE	KNOWN SOMATIC SHORT-VARIANTS (PERCENT-READS, COVERAGE)	LIKELY SOMATIC SHORT-VARIANTS (PERCENT-READS, COVERAGE)	HIGH-LEVEL (CN>8) AND FOCAL (CN>5) AMPLIFICATIONS OF GENES KNOWN TO BE RECURRENTLY AMPLIFIED IN CANCER (COPY-NUMBER, EXONS)	NON-FOCAL LOWER-LEVEL (CN<=8) AMPLIFICATIONS OF GENES KNOWN TO BE RECURRENTLY AMPLIFIED IN CANCER (COPY-NUMBER, EXONS)	HOMOZYGOUS DELETIONS OF GENES KNOWN TO BE RECURRENTLY DELETED IN CANCER (0,EXONS)	LIKELY FUNCTIONAL REARRANGEMENTS (e.g., GENE FUSIONS) (GENE1_GENE2_GENOMIC EVENT DESCRIPTION_SUPPORTING-READS)	SHORT VARIANTS OF UNKNOWN SIGNIFICANCE (PERCENT-READS, COVERAGE)	OBSERVED COPY NUMBER GAINS IN OTHER GENES (COPY-NUMBER, EXONS)	OTHER HOMOZYGOUS GENE DELETIONS (0,EXONS)	NOVEL REARRANGEMENTS OF UNKNOWN SIGNIFICANCE (GENE1_GENE2_GENOMIC EVENT DESCRIPTION_SUPPORTING-READS)	FMI COMMENTS
ORD-0892101-01	2020-09-28	PASS	38818687	S100-41374 F	Lung adenocarcinoma	812	PIK3CA_c.3140A>G_p.H1047R(0.1821,1159), TP53_c.532delC_p.H178fs*69(0.2845,977), EGFR_c.2573T>G_p.L858R(0.2468,944)	QKI_c.383C>G_p.S128*(0.0632,760)	MYC_amplification(69, exons 5 of 5)	none	CDKN2A_loss(0, exons 5 of 5), CDKN2B_loss(0, exons 5 of 5)	none	IRF2_c.974G>A_p.R325Q(0.3898,898), KLHL6_c.1685T>A_p.I562N(0.4717,848), NTRK1_c.659G>A_p.R220Q(0.5319,863), MTOR_c.475G>A_p.D159N(0.0572,961), CYP17A1_c.1045C>T_p.R349C(0.6091,660)	none	none	none
ORD-0892102-01	2020-09-28	PASS	17082110	S100-40370 G	Lung adenocarcinoma	1015	CTNNB1_c.98C>T_p.S33F(0.0511,959), PIK3CA_c.3145G>C_p.G1049R(0.159,1220), TP53_c.811G>A_p.E271K(0.2419,955), CTNNB1_c.110C>T_p.S37F(0.2078,953), U2AF1_c.101C>T_p.S34F(0.3267,1062), PIK3CA_c.2176G>A_p.E726K(0.2263,769), TP53_c.853G>T_p.E285*(0.2425,903), EGFR_c.2239_2251TTAAGAGAAGCAA>C_p.L747_T751>P(0.2914,1191)	ATM_c.1894G>T_p.E632*(0.0942,1051)	none	none	MTAP_loss(0, exons 8 of 8), CDKN2A_loss(0, exons 5 of 5), CDKN2B_loss(0, exons 5 of 5)	none	SMAD2_c.1064T>A_p.I355N(0.1211,875), CREBBP_c.7256C>T_p.A2419V(0.564,1156), C17orf39_c.425A>C_p.E142A(0.1992,502), IRS2_c.2257A>G_p.M753V(0.1762,738), CD274_c.623A>G_p.Y208C(0.8202,801), CHEK2_c.1111C>T_p.H371Y(0.7824,216), RAD51D_c.932T>A_p.I311N(0.4723,1139), TP53_c.437_438insTTTTGCCAACTGGCCAAGACCTGCCCTGTGCAGCTG_p.L145_W146insCFANWPRPALCS(0.2295,1172), KIT_c.2867G>A_p.R956Q(0.4749,1154), NF1_c.…	EP300_amplification(7, exons 31 of 31)	none	none
ORD-0892103-01	2020-09-28	PASS	26350403	S100-39776 E	Lung adenocarcinoma	870	EGFR_c.2235_2249delGGAATTAAGAGAAGC_p.E746_A750del(0.3811,1165)	none	MYC_amplification(10, exons 5 of 5)	none	CDKN2B_loss(0, exons 5 of 5), CDKN2A_loss(0, exons 5 of 5), MTAP_loss(0, exons 8 of 8)	none	PTPRO_c.49C>G_p.L17V(0.12,650), PTPRO_c.1279G>C_p.E427Q(0.5537,977), BRCA2_c.5785A>G_p.I1929V(0.6194,917), P2RY8_c.1077C>G_p.F359L(0.5226,729), PDK1_c.1027C>G_p.R343G(0.4631,935), MSH6_c.107C>T_p.A36V(0.4591,697), POLE_c.5813A>C_p.Q1938P(0.5585,752), BRCA1_c.659C>A_p.S220Y(0.0995,915), PTPRO_c.3530C>T_p.S1177F(0.5253,752), STAG2_c.914G>A_p.R305Q(0.1986,977), PTPRO_c.3610T>C_p.C1204R(0.5017,869), …	none	none	none
ORD-0892104-01	2020-09-28	PASS	25971691	S100-32572 C	Lung adenocarcinoma	887	TP53_c.581T>G_p.L194R(0.206,1034), EGFR_c.2573T>G_p.L858R(0.1819,1105)	none	CDK4_amplification(14, exons 7 of 7), PDGFRA_amplification(10, exons 22 of 22), EMSY_amplification(8, exons 20 of 20)	none	none	none	EPHA3_c.2536C>A_p.P846T(0.5156,1154), ARAF_c.1254-9_1262del18_p.splice site 1254-9_1262del18(0.0503,1233), NOTCH3_c.6643C>G_p.P2215A(0.4147,651), ARAF_c.1734G>C_p.E578D(0.6431,1233), MAP2K2_c.830C>T_p.A277V(0.0845,663)	CBL_amplification(8, exons 16 of 16)	none	none
ORD-0892105-01	2020-09-28	PASS	38683657	S100-31378 D	Lung adenocarcinoma	650	none	none	none	none	none	ALK_EML4_fusion_42	TEK_c.2304C>G_p.I768M(0.4805,693), MAP3K1_c.934A>T_p.M312L(0.4245,1013), NOTCH1_c.17_18CG>TT_p.A6V(0.6497,314), HGF_c.983G>A_p.R328H(0.0801,824), CD22_c.289G>T_p.D97Y(0.4448,625), NOTCH3_c.6626C>T_p.P2209L(0.5413,484), MERTK_c.986A>G_p.N329S(0.511,638)	none	none	none
ORD-0892106-01	2020-09-28	PASS	37499233	S100-30873 E	Lung adenocarcinoma	977	KEL_c.742C>T_p.R248W(0.5175,1117), STK11_c.647C>T_p.S216F(0.2596,805)	PBRM1_c.3057_3058insT_p.K1020fs*1(0.1449,773), CDKN2A_c.243_244insCGCCACTCTCACCCGACCC_p.V82fs*44(0.1698,848)	MYC_amplification(7, exons 5 of 5)	none	none	MYC_N/A_rearrangement_131	PMS2_c.1621_1622AA>GC_p.K541A(0.4884,645), IRS2_c.1534G>A_p.A512T(0.5213,752), ERBB2_c.2269_2271delGAA_p.E757del(0.3363,1139), BRD4_c.577G>A_p.V193I(0.537,851), RET_c.1438G>A_p.E480K(0.1148,1141), ATR_c.6829C>T_p.H2277Y(0.4822,1014), FANCA_c.1573A>G_p.I525V(0.5223,919), ERBB3_c.3494A>G_p.H1165R(0.5128,975), FANCG_c.420C>A_p.H140Q(0.5018,1086), BCORL1_c.1648G>A_p.D550N(0.4466,1180), NOTCH2_c.3481G…	none	none	none
ORD-0892107-01	2020-09-28	QUALIFIED	38556739	S100-30170 D	Lung adenocarcinoma	558	EGFR_c.2235_2249delGGAATTAAGAGAAGC_p.E746_A750del(0.3535,874)	none	none	EGFR_amplification(8, exons 28 of 30)	none	none	MLL_c.5364G>A_p.M1788I(0.5129,466), BRCA1_c.446A>C_p.E149A(0.4607,636), AURKB_c.291G>T_p.K97N(0.0849,624), NF1_c.3484A>G_p.M1162V(0.4215,624), SOCS1_c.44C>T_p.T15I(0.4581,430), VHL_c.614G>A_p.R205H(0.491,719), FANCG_c.1592C>T_p.T531I(0.4641,599), PIM1_c.403G>A_p.E135K(0.5597,511)	CARD11_amplification(8, exons 24 of 24), RAC1_amplification(8, exons 7 of 7), IKZF1_amplification(8, exons 7 of 7), PMS2_amplification(8, exons 14 of 15)	none	none
ORD-0892108-01	2020-09-28	PASS	38573910	S100-28073 K	Lung adenocarcinoma	816	EGFR_c.2573T>G_p.L858R(0.4616,1263)	none	BRAF_amplification(8, exons 18 of 18), MDM2_amplification(10, exons 11 of 11), KEL_amplification(8, exons 19 of 19)	NKX2-1_amplification(7, exons 5 of 5), NFKBIA_amplification(7, exons 6 of 6), KRAS_amplification(7, exons 5 of 5), BCL2L2_amplification(7, exons 5 of 5)	CDKN2B_loss(0, exons 5 of 5), MTAP_loss(0, exons 8 of 8), CDKN2A_loss(0, exons 5 of 5)	none	NOTCH3_c.6643C>G_p.P2215A(0.5209,718), NFE2L2_c.1213C>G_p.Q405E(0.42,781), KEL_c.662C>T_p.P221L(0.6813,1277)	EZH2_amplification(9, exons 19 of 19), PARP2_amplification(7, exons 15 of 16)	KDM5A_loss(0, exons 28 of 28)	none
ORD-0892111-01	2020-09-28	QUALIFIED	18515485	S100-27471 C	Lung adenocarcinoma	253	EGFR_c.2156G>C_p.G719A(0.1572,299), TP53_c.610G>T_p.E204*(0.0926,216)	none	CDK4_amplification(9, exons 7 of 7)	none	none	none	PIK3C2B_c.1120G>A_p.D374N(0.1644,292), MSH3_c.439C>T_p.P147S(0.4742,291), RAD54L_c.354G>C_p.L118F(0.5431,267), MED12_c.6256_6258delCAG_p.Q2086del(0.1093,183), ZNF217_c.1894G>A_p.V632I(0.4906,320), PTCH1_c.3907C>T_p.R1303C(0.5909,176), MLL2_c.13477A>G_p.S4493G(0.4348,276), AXIN1_c.1936C>T_p.H646Y(0.4406,261), STK11_c.1062C>G_p.F354L(0.3507,211)	none	none	none
ORD-0892112-01	2020-09-28	PASS	38572075	S100-26673 E	Lung adenocarcinoma	850	EGFR_c.2573T>G_p.L858R(0.2512,1071), RAF1_c.952C>T_p.R318W(0.4968,1081), FGF12_c.533A>G_p.N178S(0.4857,1050), EGFR_c.866C>T_p.A289V(0.2718,1159)	TP53_c.920-4_920-2CTA>T_p.splice site 920-4_920-2CTA>T(0.0927,766), RB1_c.719-2_737del21_p.splice site 719-2_737del21(0.1325,732)	MYC_amplification(6, exons 5 of 5)	RAD21_amplification(6, exons 13 of 13)	none	none	TSC2_c.1610G>T_p.R537L(0.4724,707), NOTCH1_c.6767C>T_p.A2256V(0.5041,613), GRM3_c.20T>A_p.L7Q(0.5313,1007), DOT1L_c.2263G>A_p.V755I(0.5198,656), CCNE1_c.271A>G_p.T91A(0.5206,1045), RAF1_c.662T>C_p.V221A(0.481,948)	SDHA_amplification(9, exons 15 of 15)	none	none
ORD-0892113-01	2020-09-28	QUALIFIED	22182112	S100-25375 C	Lung adenocarcinoma	876	EGFR_c.2240_2257delTAAGAGAAGCAACATCTC_p.L747_P753>S(0.1596,1009), TP53_c.1010G>T_p.R337L(0.044,750), TP53_c.371_372GC>AA_p.C124*(0.0247,566), TP53_c.818G>A_p.R273H(0.0322,902), PTEN_c.176C>A_p.S59*(0.0292,891)	none	MYC_amplification(13, exons 5 of 5)	none	none	none	TEK_c.1528C>T_p.R510W(0.3781,841), FANCA_c.4225C>T_p.R1409W(0.4714,787), WHSC1_c.1383G>T_p.L461F(0.5037,820), BRCA2_c.8702G>A_p.G2901D(0.5947,982), NTRK1_c.658C>T_p.R220W(0.4716,687), CTCF_c.628C>G_p.L210V(0.563,1071), PDGFRB_c.239C>A_p.T80N(0.4824,964), LTK_c.1706G>A_p.R569H(0.527,759)	none	none	none
ORD-0892115-01	2020-09-28	QUALIFIED	38531054	S100-22371 F	Lung adenocarcinoma	237	EGFR_c.2235_2249delGGAATTAAGAGAAGC_p.E746_A750del(0.3556,329), TP53_c.821T>G_p.V274G(0.6008,248), AR_c.271_273delCAG_p.Q91del(0.1102,127)	APC_c.4423_4424delGC_p.A1475fs*11(0.2601,173)	none	none	CDKN2B_loss(0, exons 5 of 5), MTAP_loss(0, exons 7 of 8), CDKN2A_loss(0, exons 5 of 5)	none	NOTCH3_c.3524G>A_p.R1175Q(0.4662,266), MSH2_c.1121A>G_p.Q374R(0.5571,280), PARP3_c.704C>T_p.A235V(0.4788,165), PTCH1_c.3907C>T_p.R1303C(0.4919,124), ATR_c.6829C>T_p.H2277Y(0.434,212), SPEN_c.6915_6917delCAG_p.S2306del(0.3333,252), PTPRO_c.3530C>T_p.S1177F(0.2632,133), APC_c.3374T>C_p.V1125A(0.2653,147), PIM1_c.403G>A_p.E135K(0.4988,411), PARP3_c.436C>T_p.H146Y(0.45,180), PTPRO_c.1279G>C_p.E427Q(0…	none	none	none
ORD-0892116-01	2020-09-28	PASS	38112946	S100-21175 G	Lung adenocarcinoma	649	TP53_c.715A>G_p.N239D(0.3779,606)	STK11_c.388G>T_p.E130*(0.1846,455), NF1_c.731-2A>C_p.splice site 731-2A>C(0.1224,580), PTEN_c.165-1G>T_p.splice site 165-1G>T(0.3651,641), FAM123B_c.235A>T_p.K79*(0.4408,397)	KDM5A_amplification(10, exons 25 of 28), MYC_amplification(12, exons 5 of 5)	none	none	none	ALK_c.835C>T_p.P279S(0.1534,515), CIC_c.2011A>G_p.M671V(0.2482,685), MSH2_c.1480T>C_p.S494P(0.5891,808), ESR1_c.1026G>A_p.M342I(0.1073,671), KRAS_c.75G>C_p.Q25H(0.1396,702), VEGFA_c.535G>T_p.E179*(0.5296,827), KDR_c.3238A>T_p.R1080*(0.1378,784), ERBB3_c.2900G>A_p.R967K(0.3184,804), HGF_c.268G>C_p.D90H(0.113,655), AR_c.302G>A_p.R101H(1.0,249), FOXL2_c.139G>C_p.E47Q(0.4158,493), DAXX_c.1406A>G_p.Q4…	none	none	none
ORD-0892117-01	2020-09-28	PASS	4767786	S100-15779 D	Lung adenocarcinoma	876	EGFR_c.2573T>G_p.L858R(0.2051,985), SETD2_c.5266G>T_p.E1756*(0.0411,901)	APC_c.3164_3165insTT_p.I1056fs*1(0.1739,828)	EMSY_amplification(10, exons 20 of 20), RAD21_amplification(6, exons 13 of 13), MYC_amplification(11, exons 5 of 5)	none	none	none	RB1_c.1951T>G_p.Y651D(0.228,715), FGFR4_c.701_702GC>AT_p.R234H(0.3721,946)	CSF1R_amplification(10, exons 21 of 21)	none	PDGFRB_PDGFRB_rearrangement_9
ORD-0892118-01	2020-09-28	QUALIFIED	38063671	S100-02979 E	Lung adenocarcinoma	604	none	none	none	none	FANCA_loss(0, exons 5 of 43)	none	ARID1A_c.128_129insGGC_p.A45_E46insA(0.3211,299), MAP2K2_c.893C>T_p.P298L(0.4556,450), EPHB4_c.1322G>A_p.R441Q(0.4774,553), NOTCH3_c.224G>A_p.R75Q(0.5,500), MAP3K1_c.2847_2848insACAACA_p.T949_E950insTT(0.1935,806), FANCC_c.1244C>T_p.A415V(0.5082,667)	none	none	none
ORD-0892119-01	2020-09-28	QUALIFIED	38048112	S100-02170 C	Lung adenocarcinoma	787	EGFR_c.2235_2249delGGAATTAAGAGAAGC_p.E746_A750del(0.4453,1372), TP53_c.844C>T_p.R282W(0.2411,871)	none	EGFR_amplification(11, exons 30 of 30)	none	none	none	POLE_c.6434G>A_p.R2145Q(0.4815,648), PDGFRB_c.389A>T_p.N130I(0.4028,931), AKT2_c.344C>T_p.P115L(0.4797,640), TSC2_c.3475C>T_p.R1159W(0.4796,711), PTCH1_c.3908G>A_p.R1303H(0.5386,466), TIPARP_c.25G>C_p.E9Q(0.4985,1005), MYCN_c.550G>T_p.A184S(0.4903,206), PDCD1LG2_c.554C>T_p.P185L(0.5081,1179), MTOR_c.3401C>T_p.A1134V(0.4139,720), FANCA_c.980T>G_p.I327R(0.513,694), FLT1_c.1548T>G_p.N516K(0.4823,508…	SDHA_amplification(7, exons 15 of 15)	none	none
ORD-0892120-01	2020-09-28	PASS	32144448	S99-37671 F	Lung adenocarcinoma	975	EGFR_c.2236_2250delGAATTAAGAGAAGCA_p.E746_A750del(0.5584,1207), TP53_c.916C>T_p.R306*(0.6798,1146)	RB1_c.1519_1520insG_p.D507fs*16(0.5474,601)	AURKA_amplification(9, exons 8 of 8), FGFR4_amplification(8, exons 16 of 16), ZNF217_amplification(9, exons 4 of 4)	none	none	none	CBL_c.595A>G_p.I199V(0.3004,1092), ATR_c.4463C>T_p.A1488V(0.4284,950), BRAF_c.1150A>G_p.R384G(0.4328,871), MED12_c.4528-1G>C_p.splice site 4528-1G>C(0.6703,819), WT1_c.1142C>T_p.S381L(0.3082,915), EPHB4_c.2033G>A_p.R678H(0.4275,1041), MSH6_c.4071_4072insGATT_p.K1358fs*2(0.4054,624), WHSC1_c.1910C>T_p.S637L(0.5653,1019)	none	none	none
ORD-0892121-01	2020-09-28	PASS	37754657	S99-37272 F	Lung adenocarcinoma	923	TP53_c.841G>A_p.D281N(0.2164,1197), EGFR_c.2573T>G_p.L858R(0.1493,1212)	none	PIK3CB_amplification(7, exons 23 of 23)	none	none	none	HNF1A_c.245C>T_p.T82M(0.4027,807), PARP3_c.1223G>A_p.R408H(0.3803,865), ATRX_c.2701A>G_p.I901V(0.9891,737), FGFR3_c.490C>G_p.L164V(0.3792,720), MAP3K1_c.2183C>A_p.S728Y(0.3373,934)	none	none	none
ORD-0892122-01	2020-09-28	QUALIFIED	32725103	S99-34174 D	Lung adenocarcinoma	947	BRD4_c.387C>G_p.F129L(0.0117,857), NFE2L2_c.232G>A_p.E78K(0.0493,1156), KRAS_c.34G>C_p.G12R(0.104,1058), TP53_c.859G>T_p.E287*(0.1085,1041)	none	none	none	none	none	CEBPA_c.365G>A_p.G122E(0.5381,197), ALK_c.2028C>G_p.I676M(0.0925,876), ROS1_c.1013A>G_p.Y338C(0.5523,985), EMSY_c.2216T>C_p.V739A(0.5208,912), POLD1_c.1594G>A_p.A532T(0.4671,760), CREBBP_c.5426A>G_p.K1809R(0.5029,1032), STAT3_c.1465-1G>C_p.splice site 1465-1G>C(0.0528,984), MERTK_c.1441C>T_p.P481S(0.5102,886), CREBBP_c.2485C>G_p.L829V(0.1024,703), MET_c.1101C>G_p.I367M(0.0686,1152)	none	none	none
ORD-0892123-01	2020-09-28	PASS	35130633	S99-33674 E	Lung adenocarcinoma	847	EGFR_c.2573T>G_p.L858R(0.2833,1140), TP53_c.422G>A_p.C141Y(0.1569,1058)	none	none	none	none	none	STK11_c.1062C>G_p.F354L(0.4272,810), FGFR3_c.490C>G_p.L164V(0.5007,669), TSC2_c.2032G>A_p.A678T(0.5375,653), MST1R_c.1363C>T_p.R455C(0.4605,760), VEGFA_c.22_23insGACA_p.T8fs*78(0.326,546), ALK_c.487G>T_p.V163L(0.4972,716)	none	none	none
ORD-0892124-01	2020-09-28	PASS	17339343	S99-11672 D	Lung adenocarcinoma	868	TP53_c.488A>G_p.Y163C(0.2271,960)	DNMT3A_c.82G>T_p.E28*(0.1686,872), NF1_c.1528-2A>T_p.splice site 1528-2A>T(0.2492,666)	none	PRKCI_amplification(7, exons 18 of 18), FGF12_amplification(7, exons 6 of 6), PIK3CB_amplification(7, exons 23 of 23), RICTOR_amplification(7, exons 38 of 39), PIK3CA_amplification(7, exons 20 of 20), FGF10_amplification(7, exons 3 of 3)	none	none	HGF_c.911A>T_p.E304V(0.126,865), FGFR2_c.1421_1425delGGGAG_p.W474fs*5(0.115,835), CIC_c.2105A>G_p.N702S(0.511,906), FGF3_c.424G>T_p.G142W(0.1854,755), CD22_c.1778C>A_p.P593H(0.2194,980), CBL_c.2569C>T_p.L857F(0.432,1118), TEK_c.665A>T_p.H222L(0.1922,926), MKNK1_c.908G>T_p.G303V(0.4877,851), ERBB3_c.1463G>A_p.R488Q(0.5825,721), VEGFA_c.1154C>T_p.S385F(0.4711,985), PDGFRB_c.317G>A_p.R106H(0.6494,87…	SDHA_amplification(7, exons 15 of 15), KLHL6_amplification(7, exons 7 of 7), IRF4_amplification(8, exons 8 of 8), ATR_amplification(7, exons 47 of 47), MAP3K13_amplification(7, exons 15 of 15), BCL6_amplification(7, exons 7 of 8)	none	none
ORD-0892126-01	2020-09-28	QUALIFIED	19195201	S98-41077 D	Lung adenocarcinoma	796	APC_c.3883G>T_p.E1295*(0.1454,626), TP53_c.298C>T_p.Q100*(0.0785,803), TP53_c.275C>T_p.P92L(0.4768,862), EGFR_c.2235_2249delGGAATTAAGAGAAGC_p.E746_A750del(0.2469,1061)	SMAD4_c.1600C>T_p.Q534*(0.3865,665), APC_c.739C>T_p.Q247*(0.0764,707)	none	none	none	none	MLL_c.1571A>G_p.N524S(0.512,914), MLH1_c.649C>T_p.R217C(0.2936,722), RAD51D_c.932T>A_p.I311N(0.5088,849), SETD2_c.5899G>A_p.G1967S(0.7148,789), PTPRO_c.2923G>A_p.D975N(0.0881,613), STAG2_c.3197G>A_p.R1066Q(0.0781,999), SETD2_c.7078C>A_p.Q2360K(0.2812,754), NTRK3_c.404C>G_p.S135*(0.2587,1005), ZNF703_c.188T>A_p.L63H(0.25,476)	none	none	none
ORD-0892127-01	2020-09-28	QUALIFIED	37043406	S98-38873 D	Lung adenocarcinoma	694	KRAS_c.35G>C_p.G12A(0.1905,677), TP53_c.733G>A_p.G245S(0.2068,590)	FANCC_c.487_490delGAGA_p.E163fs*30(0.429,620), RBM10_c.724+1G>T_p.splice site 724+1G>T(0.3463,410), SMAD4_c.424+1G>T_p.splice site 424+1G>T(0.207,372)	MET_amplification(8, exons 20 of 20)	none	none	none	BRD4_c.2311C>A_p.Q771K(0.4462,381), DNMT3A_c.226C>G_p.P76A(0.2035,811), ALK_c.1112C>A_p.A371D(0.4905,787), NOTCH3_c.3523C>T_p.R1175W(0.4019,530), FLT3_c.2134A>T_p.R712W(0.2035,688), TSC1_c.1960C>G_p.Q654E(0.5065,847), CCND3_c.554C>T_p.A185V(0.2968,620), GATA6_c.203A>T_p.E68V(0.6056,284), FGFR3_c.445+2_445+5delTAGG_p.splice site 445+2_445+5delTAGG(0.4281,605), PARP2_c.157G>A_p.A53T(0.1729,960), NT…	CD22_amplification(6, exons 14 of 14)	none	none
ORD-0892128-01	2020-09-28	PASS	36845564	S98-30570 E	Lung adenocarcinoma	940	TP53_c.814G>T_p.V272L(0.2921,1068), EGFR_c.2156G>C_p.G719A(0.2384,1116)	none	none	none	CDKN2B_loss(0, exons 5 of 5), MTAP_loss(0, exons 7 of 8), CDKN2A_loss(0, exons 5 of 5)	none	PRDM1_c.1978C>A_p.Q660K(0.5678,958), MEN1_c.1523G>A_p.G508D(0.5194,851), MPL_c.209C>T_p.P70L(0.528,767), FANCC_c.1595G>A_p.R532K(0.623,825), MLL_c.10121A>G_p.D3374G(0.5129,1166), ALK_c.487G>T_p.V163L(0.5126,794), DOT1L_c.1764C>G_p.D588E(0.3824,544)	none	none	none
ORD-0892129-01	2020-09-28	PASS	36811902	S98-25271 B	Lung adenocarcinoma	819	EGFR_c.2573T>G_p.L858R(0.5896,2551), TP53_c.577C>T_p.H193Y(0.254,811)	none	CCND3_amplification(7, exons 5 of 5), CDK4_amplification(9, exons 7 of 7), EGFR_amplification(11, exons 30 of 30), VEGFA_amplification(7, exons 8 of 8)	none	none	none	MST1R_c.301T>G_p.C101G(0.6009,644), APC_c.5177A>G_p.E1726G(0.6557,729), PARP3_c.79G>C_p.D27H(0.578,763), KDM5A_c.4294C>T_p.P1432S(0.3281,1204), ATR_c.6493G>A_p.A2165T(0.3478,483), IRS2_c.3881_3883delTCA_p.I1294del(0.5526,751), HRAS_c.488_507delTCTGGGACCCCCCGGGACCC_p.L163fs*30(0.4916,714), TNFAIP3_c.2263G>A_p.E755K(0.1277,791), POLE_c.4396G>C_p.E1466Q(0.5382,877)	none	none	none
ORD-0892130-01	2020-09-28	QUALIFIED	36762193	S98-22477 D	Lung adenocarcinoma	623	KRAS_c.34G>T_p.G12C(0.4376,1234)	ATM_c.7777C>T_p.Q2593*(0.1076,567), TP53_c.834_835insT_p.G279fs*27(0.185,827)	none	none	none	none	PTCH1_c.4240G>A_p.V1414M(0.4487,633), RET_c.1052T>A_p.V351E(0.4364,527), POLE_c.2013G>C_p.W671C(0.0864,729), APC_c.8053A>C_p.S2685R(0.0913,657), ASXL1_c.3442C>T_p.R1148C(0.3865,758), RAD54L_c.785G>A_p.R262H(0.4379,596), TSC2_c.1437C>G_p.F479L(0.1546,524), CTNNB1_c.2290G>A_p.D764N(0.0872,562), ZNF703_c.1589G>T_p.G530V(0.096,448), PTPRO_c.2414C>T_p.T805M(0.5133,713), BCOR_c.1258_1260GAT>AAC_p.D420N…	none	none	none
ORD-0892131-01	2020-09-28	PASS	36118044	S98-09973 E	Lung adenocarcinoma	869	TP53_c.158G>A_p.W53*(0.4703,623), APC_c.3960_3964delGAGCG_p.E1322fs*8(0.4037,706), ARID1A_c.5965C>T_p.R1989*(0.2967,765), EGFR_c.2240_2254delTAAGAGAAGCAACAT_p.L747_T751del(0.2661,1011)	INPP4B_c.1000G>T_p.E334*(0.2745,878)	none	none	CDKN2A_loss(0, exons 5 of 5), MTAP_loss(0, exons 8 of 8), CDKN2B_loss(0, exons 5 of 5)	none	APC_c.3374T>C_p.V1125A(0.7131,739), SMO_c.169C>T_p.P57S(0.5305,262), ERBB2_c.877_878GC>TT_p.A293F(0.3494,913), NOTCH2_c.710G>A_p.R237Q(0.4335,203), RAD51_c.12G>C_p.Q4H(0.4634,915), PARP1_c.1873G>A_p.A625T(0.5762,1142), AXL_c.536C>T_p.P179L(0.6291,798), ERBB2_c.3436C>T_p.R1146W(0.5316,792), POLD1_c.2980G>A_p.V994M(0.6123,766), ATR_c.6369C>A_p.N2123K(0.4118,850), PTCH1_c.110G>A_p.G37E(0.4618,301), …	none	none	none
ORD-0892132-01	2020-09-28	PASS	33863466	S98-02477 D	Lung adenocarcinoma	992	TP53_c.329G>T_p.R110L(0.6092,911), EGFR_c.2236_2250delGAATTAAGAGAAGCA_p.E746_A750del(0.6191,1683)	BRCA1_c.4120_4121delAG_p.S1374fs*1(0.4748,1607)	none	RICTOR_amplification(8, exons 39 of 39), FGF10_amplification(8, exons 3 of 3)	none	none	MSH2_c.1748A>G_p.N583S(0.4928,907), MAP2K1_c.1022G>C_p.C341S(0.5231,1191), SMARCA4_c.4190T>G_p.I1397S(0.1874,523), MTOR_c.3401C>T_p.A1134V(0.4572,853), KIT_c.2090A>C_p.H697P(0.1922,994), MTOR_c.3247A>G_p.M1083V(0.4641,1017), PALB2_c.1750G>T_p.D584Y(0.3071,1260), PTEN_c.1027_1059del33_p.V343_E353del(0.3422,412), MERTK_c.2691C>G_p.I897M(0.4577,1075), CUL3_c.5C>T_p.S2L(0.4559,590)	SDHA_amplification(8, exons 15 of 15)	none	none
ORD-0892133-01	2020-09-28	PASS	36205842	S97-39673 I	Lung adenocarcinoma	995	ERBB2_c.2326_2327insTCT_p.G776>VC(0.3262,1033), TP53_c.638G>T_p.R213L(0.3128,1167), RB1_c.1236delA_p.E413fs*4(0.3882,1136)	ARID1A_c.2758C>T_p.Q920*(0.16,894)	none	none	none	none	RPTOR_c.3076C>T_p.P1026S(0.2922,859), KDR_c.3692G>A_p.S1231N(0.6294,1217), ASXL1_c.3646G>C_p.V1216L(0.3978,1179), RPTOR_c.3439G>A_p.V1147I(0.3115,809), GABRA6_c.653A>C_p.E218A(0.4779,793), TSC2_c.3100G>A_p.V1034I(0.4678,1024)	none	none	none
ORD-0892134-01	2020-09-28	PASS	36072692	S97-23574 B	Lung adenocarcinoma	845	EGFR_c.2239_2248TTAAGAGAAG>C_p.L747_A750>P(0.5469,2902)	TP53_c.559+1G>T_p.splice site 559+1G>T(0.6159,841), TET2_c.3451G>T_p.E1151*(0.3891,681)	WHSC1L1_amplification(7, exons 23 of 23), RAD21_amplification(13, exons 13 of 13), EGFR_amplification(17, exons 30 of 30), MYC_amplification(13, exons 5 of 5), ZNF703_amplification(7, exons 2 of 2)	LYN_amplification(7, exons 12 of 12)	none	none	P2RY8_c.968A>G_p.E323G(0.5845,698), CCND3_c.263C>T_p.S88F(0.5708,974), PTCH1_c.3907C>T_p.R1303C(0.3734,482), ALK_c.4248G>T_p.K1416N(0.5878,837)	IKZF1_amplification(17, exons 7 of 7), NBN_amplification(13, exons 16 of 16)	none	none
ORD-0892135-01	2020-09-28	PASS	31243319	S97-22773 B	Lung adenocarcinoma	973	EGFR_c.2236_2250delGAATTAAGAGAAGCA_p.E746_A750del(0.2898,1194)	BCOR_c.2879delC_p.S960fs*61(0.1647,923)	none	none	CDKN2A_loss(0, exons 5 of 5), MTAP_loss(0, exons 8 of 8), CDKN2B_loss(0, exons 5 of 5)	none	none	none	none	none
ORD-0892136-01	2020-09-28	QUALIFIED	35963634	S97-21173 D	Lung adenocarcinoma	992	EGFR_c.2573T>G_p.L858R(0.3403,1493)	none	KEL_amplification(8, exons 19 of 19), MDM2_amplification(12, exons 11 of 11), CDK4_amplification(12, exons 7 of 7)	EGFR_amplification(8, exons 30 of 30)	none	none	NFE2L2_c.725_726delGT_p.C242fs*1(0.0616,1186), ZNF217_c.719A>G_p.K240R(0.1908,1169), AR_c.528C>A_p.S176R(0.4697,1024), MPL_c.22A>G_p.M8V(0.4956,791), MLL2_c.2088_2114del27_p.T698_P706del(0.3313,830), MYCN_c.550G>T_p.A184S(0.5516,281)	IKZF1_amplification(8, exons 7 of 7), PMS2_amplification(8, exons 14 of 15), RAC1_amplification(8, exons 7 of 7), EZH2_amplification(15, exons 19 of 19), CARD11_amplification(8, exons 24 of 24)	none	none
ORD-0892137-01	2020-09-28	PASS	35940353	S97-15172 D	Lung adenocarcinoma	971	TP53_c.672G>T_p.E224D(0.3738,947), EGFR_c.2573T>G_p.L858R(0.5552,2118)	APC_c.739C>T_p.Q247*(0.1183,710)	CDK6_amplification(9, exons 7 of 7), EPHB4_amplification(7, exons 17 of 17), EGFR_amplification(9, exons 30 of 30)	LYN_amplification(7, exons 12 of 12), RAD21_amplification(7, exons 13 of 13)	none	none	PIK3C2G_c.3019G>A_p.D1007N(0.714,860), STAT3_c.1311C>G_p.H437Q(0.1986,977), ALK_c.1648C>T_p.L550F(0.6442,801), MSH3_c.173C>T_p.A58V(0.4677,372), NOTCH1_c.7366A>G_p.I2456V(0.6197,689), DIS3_c.1481C>T_p.A494V(0.6461,825), APC_c.748C>T_p.H250Y(0.1162,766)	GRM3_amplification(9, exons 5 of 5), NBN_amplification(7, exons 16 of 16)	none	none
ORD-0892138-01	2020-09-28	QUALIFIED	18792206	S97-13975 E	Lung adenocarcinoma	1054	TP53_c.428T>A_p.V143E(0.073,1302), EGFR_c.2239_2256delTTAAGAGAAGCAACATCT_p.L747_S752del(0.5282,2238)	none	EGFR_amplification(12, exons 30 of 30), CCNE1_amplification(6, exons 10 of 10)	none	none	none	RICTOR_c.3290G>A_p.R1097H(0.4418,1023), ROS1_c.6639C>A_p.D2213E(0.4956,904), POLE_c.3176G>A_p.R1059H(0.555,1155), PARP1_c.1873G>A_p.A625T(0.4907,1129), STK11_c.1062C>G_p.F354L(0.5081,1055)	CEBPA_amplification(6, exons 3 of 3), SDHA_amplification(10, exons 15 of 15)	none	none
ORD-0892139-01	2020-09-28	PASS	33067048	S97-00470 C	Lung adenocarcinoma	887	TP53_c.734G>A_p.G245D(0.3705,834), EGFR_c.2573T>G_p.L858R(0.6992,2616)	none	CDK6_amplification(27, exons 7 of 7), EGFR_amplification(16, exons 30 of 30), EMSY_amplification(7, exons 20 of 20)	none	none	none	TET2_c.1886A>C_p.H629P(0.5745,839), RET_c.1150C>G_p.P384A(0.3109,682), ATR_c.3818A>C_p.K1273T(0.1027,779), CHEK2_c.1561C>T_p.R521W(0.5556,603), TSC2_c.3475C>T_p.R1159W(0.4896,915), RPTOR_c.3439G>A_p.V1147I(0.7095,685), BRD4_c.2270C>T_p.P757L(0.2955,582), CASP8_c.263G>A_p.R88K(0.6887,983), MYCN_c.550G>T_p.A184S(0.65,240)	none	none	none
ORD-0892140-01	2020-09-28	PASS	35749985	S101-00379 D	Lung adenocarcinoma	886	EGFR_c.2573T>G_p.L858R(0.1951,1138), PIK3CA_c.1633G>C_p.E545Q(0.0152,920), TERT_c.-124C>T_p.promoter -124C>T(0.1213,239), TP53_c.329delG_p.R110fs*13(0.2862,828)	none	none	none	none	none	BRCA2_c.3445A>G_p.M1149V(0.5631,904), NOTCH3_c.6554T>A_p.F2185Y(0.1869,717), ATM_c.6259G>C_p.E2087Q(0.0771,791), MST1R_c.2482G>A_p.E828K(0.5958,814), AXL_c.838G>A_p.E280K(0.0772,1010), IRS2_c.3035C>A_p.S1012Y(0.524,647), CIC_c.2918C>A_p.T973K(0.5311,819), HNF1A_c.94G>T_p.E32*(0.2053,677), STK11_c.1062C>G_p.F354L(0.5545,752), MERTK_c.986A>G_p.N329S(0.5612,923)	none	none	none
ORD-0892141-01	2020-09-28	PASS	38921196	S101-00572 B	Lung adenocarcinoma	653	TP53_c.844C>G_p.R282G(0.3094,711), EGFR_c.2312_2313insACA_p.N771>KH(0.2263,875)	none	NKX2-1_amplification(7, exons 5 of 5)	none	MTAP_loss(0, exons 6 of 8), CDKN2A_loss(0, exons 5 of 5), CDKN2B_loss(0, exons 5 of 5)	none	ALK_c.1576G>A_p.V526I(0.4803,635), RET_c.1441C>G_p.L481V(0.5225,599), MLL2_c.2656C>A_p.P886T(0.6596,517), MYCN_c.550G>T_p.A184S(0.5361,194), CARD11_c.1595C>T_p.T532M(0.4428,953), PIK3C2B_c.938G>A_p.G313D(0.6156,770), EP300_c.4687C>G_p.L1563V(0.5129,696)	U2AF1_amplification(9, exons 9 of 9)	none	none
ORD-0892142-01	2020-09-28	PASS	11555296	S101-13676 E	Lung adenocarcinoma	916	RARA_c.856_857TT>AC_p.F286T(0.2358,793), EGFR_c.2236_2248GAATTAAGAGAAG>CAAC_p.E746_A750>QP(0.3939,693), TP53_c.580C>T_p.L194F(0.1937,795)	none	MCL1_amplification(6, exons 5 of 5)	none	none	none	FLT3_c.25G>T_p.G9C(0.5115,305), TNFAIP3_c.1398C>G_p.S466R(0.3138,647), LTK_c.630_638delTGGCGGGGG_p.G211_G213del(0.4098,471), NFE2L2_c.80A>G_p.D27G(0.252,1230), NOTCH1_c.1699A>G_p.I567V(0.609,665), SETD2_c.4583A>T_p.E1528V(0.2569,868), MED12_c.6419_6431delAGGGGCTTCAGCA_p.Q2140fs*75(0.391,399), NOTCH1_c.2107C>T_p.R703C(0.3922,849), SDHA_c.349G>T_p.D117Y(0.2024,909)	none	none	none
ORD-0892143-01	2020-09-28	PASS	39202772	S101-17677 G	Lung adenocarcinoma	859	EGFR_c.2308_2309insCCAGCGTGG_p.V769_D770insASV(0.5109,1290), KEL_c.1472C>T_p.A491V(0.294,949), TP53_c.742C>T_p.R248W(0.2836,878)	RB1_c.755_756insGAAC_p.P253fs*19(0.6137,761), MUTYH_c.425G>A_p.W142*(0.291,1196), TP53_c.783-2A>G_p.splice site 783-2A>G(0.5867,1079)	none	RICTOR_amplification(8, exons 39 of 39), FGF10_amplification(8, exons 3 of 3)	none	none	PTPRO_c.1279G>C_p.E427Q(0.5897,1121), LTK_c.1817G>A_p.R606Q(0.4967,451), PTPRO_c.3530C>T_p.S1177F(0.6209,852)	SDHA_amplification(8, exons 15 of 15), DDR2_amplification(7, exons 16 of 16)	none	none
ORD-0892144-01	2020-09-28	QUALIFIED	39203957	S101-20078 E	Lung adenocarcinoma	288	TP53_c.853G>A_p.E285K(0.5655,313), EGFR_c.2573T>G_p.L858R(0.4004,482)	RBM10_c.433-1G>T_p.splice site 433-1G>T(0.5569,255)	none	none	none	none	NKX2-1_c.964G>A_p.G322S(0.7154,520), GNAS_c.164G>T_p.R55L(0.3333,363), SDHA_c.730A>G_p.I244V(0.4587,412), FGFR3_c.490C>G_p.L164V(0.3672,335), AR_c.2627A>T_p.Q876L(0.2804,296), GNAS_c.705C>G_p.D235E(0.355,231)	none	none	none
ORD-0892145-01	2020-09-28	PASS	32223997	S101-23876 F	Lung adenocarcinoma	996	DNMT3A_c.2645G>A_p.R882H(0.1009,1130), BRAF_c.1415A>G_p.Y472C(0.1583,1061)	MUTYH_c.892-2A>G_p.splice site 892-2A>G(0.4803,1068), TP53_c.846_847insG_p.R283fs*23(0.1007,1301), SETD2_c.7153A>T_p.K2385*(0.0754,1034), NF1_c.1891G>T_p.G631*(0.1042,931)	none	none	none	none	IKZF1_c.1123C>A_p.L375M(0.1019,1079), MLL2_c.675G>T_p.E225D(0.0616,991), SMO_c.1136C>G_p.A379G(0.0896,1139), PIK3CB_c.639A>T_p.Q213H(0.0629,906), RPTOR_c.3265+1G>T_p.splice site 3265+1G>T(0.1052,808), NTRK1_c.535G>A_p.G179R(0.5387,1331), MSH6_c.1063G>A_p.G355S(0.5526,1254), CREBBP_c.836C>T_p.P279L(0.4753,768), ARID1A_c.148A>G_p.M50V(0.4672,274), AKT3_c.740G>A_p.R247H(0.0612,947), SPOP_c.480+1G>T_…	none	none	none
ORD-0892147-01	2020-09-28	PASS	39204018	S101-25575 G	Lung adenocarcinoma	573	MET_c.2888-36_2888-14del23_p.splice site 2888-36_2888-14del23(0.4377,546)	BRCA2_c.5796_5797delTA_p.H1932fs*12(0.6694,487)	none	none	none	none	RAD51C_c.635G>A_p.R212H(0.3675,702), MSH3_c.3181A>G_p.R1061G(0.5047,640), MAP3K1_c.2282T>C_p.I761T(0.5308,697), EP300_c.3811G>T_p.V1271F(0.5612,531), FANCA_c.2533C>T_p.L845F(0.0851,552)	none	none	none
ORD-0892148-01	2020-09-28	PASS	30767647	S101-26175 C	Lung adenocarcinoma	642	EGFR_c.2573T>G_p.L858R(0.3126,707), ERBB3_c.3634C>T_p.P1212S(0.5599,852)	DNMT3A_c.1792C>T_p.R598*(0.0266,563), TET2_c.3451G>T_p.E1151*(0.6163,722)	ARFRP1_amplification(7, exons 6 of 6)	none	none	none	MLL2_c.2062C>T_p.R688C(0.5105,668), NF1_c.2294G>A_p.R765H(0.5376,718), NKX2-1_c.896C>T_p.A299V(0.3893,298), CDKN2A_c.185_208del24_p.L62_E69del(0.1673,257), GATA4_c.794G>A_p.R265H(0.0644,621), CREBBP_c.833A>C_p.Q278P(0.4927,617), STAG2_c.3557A>C_p.N1186T(0.0638,784), GATA6_c.1638G>T_p.M546I(0.3972,642)	none	none	none
ORD-0892150-01	2020-09-28	PASS	5531077	S101-35679 D	Lung adenocarcinoma	689	EGFR_c.2237_2255AATTAAGAGAAGCAACATC>T_p.E746_S752>V(0.1521,907)	none	MYC_amplification(8, exons 5 of 5)	RAD21_amplification(8, exons 13 of 13)	none	none	NOTCH1_c.328C>T_p.P110S(0.5128,509), PTCH1_c.152_154delGAG_p.G51del(0.4367,648), TSC2_c.2032G>A_p.A678T(0.5466,547), TET2_c.2918G>T_p.C973F(0.4911,790), MST1R_c.2972C>T_p.P991L(0.5121,496), MTOR_c.5490_5501delTGCCGCCACCAC_p.T1834_T1837del(0.4496,754), PBRM1_c.730A>G_p.S244G(0.5132,604), CEBPA_c.365G>A_p.G122E(0.4217,83)	SDHA_amplification(10, exons 15 of 15), NBN_amplification(8, exons 16 of 16)	none	none
ORD-0892151-01	2020-09-28	QUALIFIED	39568008	S101-37476 C	Lung adenocarcinoma	576	MET_c.3025_3028delGAAG_p.E1009fs*19(0.7529,1465)	none	none	none	none	none	MLL2_c.7046C>T_p.P2349L(0.4216,555), TSC1_c.2932C>G_p.L978V(0.5588,680), MDM2_c.964C>G_p.P322A(0.196,658), GATA6_c.1217C>T_p.T406I(0.468,438), FLCN_c.31T>C_p.C11R(0.3665,472), PMS2_c.1382C>T_p.A461V(0.4963,671)	none	none	ERBB2_N/A_rearrangement_41
ORD-0892152-01	2020-09-28	PASS	980234	S101-37974 C	Lung adenocarcinoma	956	EGFR_c.2573T>G_p.L858R(0.2294,1199)	TP53_c.917delG_p.R306fs*39(0.1363,1137), RAD51B_c.22C>T_p.R8*(0.5549,1011)	none	none	none	none	GATA3_c.536A>G_p.D179G(0.532,812), AR_c.980G>C_p.C327S(0.603,854), NTRK1_c.818G>A_p.R273Q(0.497,1008), ATM_c.4568C>T_p.T1523I(0.0609,919), KDR_c.1801C>T_p.P601S(0.0846,1088), FGF10_c.191G>T_p.G64V(0.5126,1034), RAD54L_c.113G>C_p.S38T(0.5323,1067), FANCL_c.622G>A_p.D208N(0.4877,1222)	ERCC4_amplification(7, exons 11 of 11)	none	none
ORD-0892155-01	2020-09-28	PASS	39403093	S101-39176 F	Lung adenocarcinoma	853	SMARCA4_c.3694G>A_p.G1232S(0.4446,551), TP53_c.743G>T_p.R248L(0.5102,786), CDKN2A_c.149A>C_p.Q50P(0.3881,675), KRAS_c.491G>A_p.R164Q(0.093,989)	TET2_c.4069G>T_p.E1357*(0.4477,641), CTCF_c.913delG_p.E305fs*9(0.2434,1097)	none	none	none	ASXL1_TPH2_truncation_33	SMO_c.293C>T_p.S98F(0.2878,747), FGF3_c.280G>T_p.G94W(0.2582,852), FGFR3_c.490C>G_p.L164V(0.4045,581), PDK1_c.640A>G_p.K214E(0.2518,1140), HRAS_c.457C>T_p.R153C(0.4667,810), NTRK3_c.1873C>A_p.L625M(0.2305,872), ARID1A_c.4294G>T_p.G1432C(0.447,604), MLL2_c.4568G>A_p.C1523Y(0.2744,1086), MERTK_c.986A>G_p.N329S(0.5329,1141), CCNE1_c.158C>T_p.A53V(0.3243,956), SYK_c.268C>A_p.H90N(0.4088,800), HGF_c.1…	none	none	none
ORD-0892156-01	2020-09-28	PASS	39406752	S101-40178 F	Lung adenocarcinoma	1015	CBL_c.1112A>G_p.Y371C(0.0121,662), EGFR_c.2236_2250delGAATTAAGAGAAGCA_p.E746_A750del(0.6263,2106), TP53_c.422G>A_p.C141Y(0.4929,919), TERT_c.-124C>T_p.promoter -124C>T(0.4049,284)	none	EGFR_amplification(10, exons 30 of 30), NKX2-1_amplification(90, exons 5 of 5)	none	MTAP_loss(0, exons 8 of 8), CDKN2B_loss(0, exons 5 of 5), CDKN2A_loss(0, exons 5 of 5)	none	NOTCH3_c.6626C>T_p.P2209L(0.4348,805), RARA_c.1299C>A_p.D433E(0.5066,533)	IKZF1_amplification(10, exons 7 of 7)	none	none
ORD-0892157-01	2020-09-28	PASS	16122159	S101-42279 F	Lung adenocarcinoma	588	EGFR_c.2573T>G_p.L858R(0.2239,719)	none	none	none	none	none	RAD54L_c.746A>G_p.D249G(0.4049,447), KDM5C_c.535C>T_p.R179C(0.5204,490), JAK2_c.1174G>A_p.V392M(0.4022,644), IRS2_c.1534G>A_p.A512T(0.368,394), POLD1_c.3247A>C_p.K1083Q(0.5466,483), APC_c.4055T>C_p.V1352A(0.5142,667), MAP3K1_c.3418A>G_p.M1140V(0.4969,638), PTCH1_c.4244C>T_p.P1415L(0.5919,517), RET_c.224C>T_p.T75M(0.4175,479)	INPP4B_amplification(8, exons 23 of 23), SDHA_amplification(9, exons 15 of 15)	none	none
ORD-0892158-01	2020-09-28	QUALIFIED	39655577	S101-43377 C	Lung adenocarcinoma	410	EGFR_c.2335_2336GG>TT_p.G779F(0.7548,1354), CDKN2A_c.296G>A_p.R99Q(0.4645,183), PIK3CA_c.1357G>A_p.E453K(0.1332,398), KEL_c.1282C>T_p.R428C(0.4903,412), TP53_c.637C>T_p.R213*(0.1856,404)	none	EGFR_amplification(19, exons 30 of 30)	none	none	none	DOT1L_c.4208C>G_p.T1403S(0.5632,261), ARAF_c.404A>T_p.H135L(0.3304,227), MLL_c.10121A>G_p.D3374G(0.5236,382), TNFAIP3_c.1398C>G_p.S466R(0.4816,434), SPEN_c.6915_6917delCAG_p.S2306del(0.3791,430), MLL_c.3926C>T_p.P1309L(0.4808,416)	none	none	EGFR_N/A_rearrangement_50
ORD-0892159-01	2020-09-28	QUALIFIED	39731061	S101-50174 D	Lung adenocarcinoma	207	TP53_c.710T>A_p.M237K(0.1678,143), EGFR_c.2573T>G_p.L858R(0.2428,243)	none	none	none	none	none	ALK_c.386G>T_p.G129V(0.411,73), ATRX_c.4377_4379delGGA_p.E1464del(0.0936,235), BCORL1_c.4171G>A_p.G1391R(0.4402,234), NT5C2_c.1582A>G_p.I528V(0.5446,202), FLCN_c.1428C>G_p.D476E(0.5584,154)	none	none	none
ORD-0892160-01	2020-09-28	PASS	22396210	S100-43174 C	Lung adenocarcinoma	912	KRAS_c.35G>T_p.G12V(0.1828,826)	none	RICTOR_amplification(8, exons 39 of 39), FGF10_amplification(6, exons 3 of 3)	none	CDKN2B_loss(0, exons 5 of 5), CDKN2A_loss(0, exons 5 of 5), MTAP_loss(0, exons 7 of 8)	none	BRCA2_c.521G>A_p.R174H(0.4978,906), LTK_c.898T>A_p.C300S(0.5249,341), MSH6_c.4071_4072insGATT_p.K1358fs*2(0.3992,759), FH_c.260G>A_p.R87H(0.4976,824), MTOR_c.4041_4050delACAAGACATC_p.Q1348fs*8(0.1544,1075), ASXL1_c.2666C>T_p.A889V(0.4953,1062)	none	none	RICTOR_TTC33_rearrangement_10
ORD-0892161-01	2020-09-28	QUALIFIED	25028631	S100-40679 D	Lung adenocarcinoma	316	TP53_c.629delA_p.N210fs*37(0.0409,342), TP53_c.406C>G_p.Q136E(0.0355,282), EGFR_c.2573T>G_p.L858R(0.0934,289)	none	none	none	none	none	ARID1A_c.278_279insAGCCGGCAGCGGCGGCGG_p.G93_P94insAGSGGG(0.2459,183), JAK3_c.665G>A_p.R222H(0.4397,232), BRD4_c.3328_3330delGTG_p.V1110del(0.368,250), PIK3C2B_c.932C>T_p.P311L(0.9969,326), STK11_c.1062C>G_p.F354L(0.5238,294), CDKN2B_c.217C>G_p.R73G(0.5046,216), MST1R_c.2009T>G_p.V670G(0.5347,303), GATA6_c.551G>A_p.S184N(0.5347,101)	none	none	none
ORD-0892162-01	2020-09-28	PASS	38703934	S100-34071 D	Lung adenocarcinoma	854	KRAS_c.35G>A_p.G12D(0.2521,1055)	STK11_c.157_158insG_p.D53fs*110(0.3329,811), SMARCA4_c.1886_1887insTCAC_p.G630fs*22(0.3399,609), RAD51C_c.394_395insA_p.T132fs*23(0.5155,1001)	none	none	CDKN2A_loss(0, exons 1 of 5), CDKN2B_loss(0, exons 5 of 5)	none	NTRK3_c.61G>T_p.V21F(0.5394,914), NOTCH1_c.6788G>A_p.R2263Q(0.4705,576), WHSC1_c.662A>G_p.N221S(0.5114,1013), PARP1_c.1384G>A_p.V462I(0.1261,872), KEAP1_c.340G>T_p.G114W(0.404,750), PRDM1_c.239A>T_p.E80V(0.4535,904), STK11_c.1062C>G_p.F354L(0.6959,730), BRCA2_c.8356G>A_p.A2786T(0.4968,934)	none	none	none
ORD-0892163-01	2020-09-28	QUALIFIED	38664958	S100-31175 E	Lung adenocarcinoma	629	EGFR_c.2316C>TCACCCT_p.H773_V774insPH(0.7689,1303), EPHB1_c.235C>T_p.R79W(0.1072,774)	RBM10_c.1654delG_p.A552fs*152(0.5246,488), TP53_c.298delC_p.Q100fs*23(0.2179,514)	EGFR_amplification(20, exons 30 of 30), EPHA3_amplification(6, exons 17 of 17)	BCL2L2_amplification(7, exons 5 of 5), NKX2-1_amplification(7, exons 5 of 5), NFKBIA_amplification(7, exons 6 of 6)	none	none	PDK1_c.1027C>G_p.R343G(0.5203,790), TBX3_c.670_671CC>AA_p.P224K(0.1461,835), CBL_c.1459A>G_p.M487V(0.4405,622), CBL_c.2316T>G_p.D772E(0.5482,622), SETD2_c.485C>T_p.A162V(0.1131,663), VEGFA_c.182G>C_p.C61S(0.5392,549)	PARP2_amplification(7, exons 16 of 16)	none	none
ORD-0892164-01	2020-09-28	QUALIFIED	1987560	S100-18875 D	Lung adenocarcinoma	931	MET_c.2888-26_2888-6del21_p.splice site 2888-26_2888-6del21(0.1272,1022), TP53_c.722C>T_p.S241F(0.1311,816)	KEAP1_c.181A>T_p.K61*(0.1411,822), ARID1A_c.1345C>T_p.Q449*(0.1607,641), RBM10_c.1052_1062delCCACCATCGTG_p.S351fs*1(0.1013,602)	none	none	none	none	MUTYH_c.995C>T_p.S332L(0.1078,872), SF3B1_c.2716G>C_p.E906Q(0.0714,952), RICTOR_c.620G>A_p.G207E(0.0758,990), CUL4A_c.1933A>G_p.M645V(0.4812,904), MED12_c.1530G>C_p.W510C(0.1122,954), POLE_c.52G>A_p.E18K(0.1322,416), ZNF217_c.1645G>A_p.A549T(0.4829,1197), MLL2_c.6643T>A_p.S2215T(0.5041,736), CDK4_c.806C>T_p.A269V(0.5049,927), SF3B1_c.2938G>A_p.E980K(0.0987,963), MAP2K2_c.661G>A_p.D221N(0.5214,817)	none	none	none
ORD-0892165-01	2020-09-28	QUALIFIED	21437398	S100-11270 F	Lung adenocarcinoma	240	STK11_c.842delC_p.P281fs*6(0.2411,282), TP53_c.1039G>A_p.A347T(0.1564,243), KRAS_c.35G>C_p.G12A(0.2995,384)	none	CDK4_amplification(16, exons 7 of 7), ERBB3_amplification(11, exons 23 of 28)	none	none	none	PDGFRA_c.778A>G_p.M260V(0.465,286), MSH6_c.1094G>T_p.W365L(0.2522,337), MSH3_c.2845_2846CA>TG_p.Q949W(0.4815,135), MLL_c.2356C>G_p.P786A(0.4729,258), JAK1_c.677A>G_p.N226S(0.4603,239), ASXL1_c.1529T>C_p.L510P(0.5326,261), FGFR3_c.1211A>G_p.K404R(0.4492,236), KEL_c.956G>T_p.C319F(0.1382,304), MAP2K2_c.1198G>A_p.V400M(0.56,275), SMARCA4_c.3257A>G_p.D1086G(0.2714,210)	none	none	none
ORD-0892166-01	2020-09-28	PASS	38187347	S100-07979 F	Lung adenocarcinoma	863	PIK3CA_c.1633G>A_p.E545K(0.0526,988), EGFR_c.2235_2249delGGAATTAAGAGAAGC_p.E746_A750del(0.3323,1282), TP53_c.997delC_p.R333fs*12(0.2619,859)	none	none	none	CDKN2A_loss(0, exons 5 of 5), CDKN2B_loss(0, exons 5 of 5)	none	BCL2L2_c.524C>T_p.T175M(0.4839,1087), FGF23_c.68G>A_p.R23K(0.0562,872), MUTYH_c.174T>G_p.I58M(0.2188,521), FANCC_c.1000C>T_p.R334W(0.3662,904), MAP3K13_c.209C>T_p.T70M(0.6549,1017), FGFR2_c.1213A>G_p.K405E(0.3374,827)	none	none	none
ORD-0892167-01	2020-09-28	PASS	38082676	S100-03771 F	Lung adenocarcinoma	969	TP53_c.817C>T_p.R273C(0.1342,1006)	EGFR_c.2235_2240GGAATT>AATTCC_p.E746_L747>IP(0.184,1185)	none	none	none	none	CEBPA_c.365G>A_p.G122E(0.551,147), MYCL1_c.128A>G_p.Y43C(0.4669,726), ATM_c.6959A>T_p.D2320V(0.143,1231), ARID1A_c.6193G>A_p.A2065T(0.1078,807), EMSY_c.1331T>A_p.I444N(0.539,1256), AXL_c.754A>G_p.I252V(0.5,864), STK11_c.1062C>G_p.F354L(0.5519,616), RET_c.1271A>G_p.K424R(0.4003,647), ATRX_c.3205G>A_p.G1069R(0.4335,978), AR_c.528C>A_p.S176R(0.4214,795)	none	none	none
ORD-0892168-01	2020-09-28	QUALIFIED	38082392	S100-03570 E	Lung adenocarcinoma	989	JAK1_c.928G>A_p.V310I(0.522,1025), TP53_c.722C>G_p.S241C(0.144,868), EGFR_c.2573T>G_p.L858R(0.526,1922)	none	EGFR_amplification(12, exons 30 of 30), CCNE1_amplification(8, exons 10 of 10)	none	none	CDKN2A_N/A_truncation_21	MLL2_c.7046C>T_p.P2349L(0.4957,924), NF1_c.575G>A_p.R192Q(0.5027,937), FLT3_c.1295C>T_p.T432M(0.4096,996), RAD51D_c.155C>T_p.A52V(0.499,1006), PDK1_c.1043G>A_p.R348H(0.4806,1136), STK11_c.1062C>G_p.F354L(0.4385,967), C17orf39_c.214C>T_p.P72S(0.4051,469), MST1R_c.1520A>T_p.D507V(0.4214,738), EMSY_c.3226A>G_p.S1076G(0.5451,1031), APC_c.187T>A_p.S63T(0.5198,983), BARD1_c.556A>G_p.S186G(0.5023,1511)	none	none	none
ORD-0892171-01	2020-09-28	PASS	37749114	S99-32570 G	Lung adenocarcinoma	962	TP53_c.818G>A_p.R273H(0.3873,1309), STK11_c.667G>T_p.E223*(0.4909,607), TP53_c.461G>T_p.G154V(0.2157,1238)	APC_c.1690delC_p.R564fs*6(0.4655,797)	CCND1_amplification(9, exons 5 of 5)	none	none	none	EPHA3_c.1150C>A_p.P384T(0.5159,1068), BTG2_c.158A>T_p.H53L(0.3291,793), MLL2_c.512G>T_p.R171L(0.3664,947), POLE_c.6747+1G>T_p.splice site 6747+1G>T(0.4899,1537), PIK3C2G_c.3700C>A_p.L1234M(0.3225,1513), ROS1_c.5416A>G_p.T1806A(0.5365,1368), IKZF1_c.859G>A_p.G287S(0.248,633), PARP3_c.1136G>A_p.R379Q(0.7803,701), PARP1_c.2763G>T_p.L921F(0.3383,1082), NFE2L2_c.92G>T_p.G31V(0.3935,1314), CIC_c.2146C>…	HNF1A_amplification(9, exons 10 of 10)	none	none
ORD-0892172-01	2020-09-28	QUALIFIED	25421732	S99-31571 D	Lung adenocarcinoma	627	KRAS_c.183A>C_p.Q61H(0.0235,724), TERT_c.-124C>T_p.promoter -124C>T(0.0606,132)	none	none	none	none	none	WHSC1_c.1910C>T_p.S637L(0.4845,547), FANCC_c.973G>A_p.A325T(0.5039,766), FANCG_c.375_376insGTC_p.V125_L126insV(0.4599,524), CARD11_c.1600_1601GC>AA_p.A534N(0.4973,561), MLL2_c.6562C>T_p.R2188C(0.5126,437)	none	none	none
ORD-0892173-01	2020-09-28	PASS	24470119	S99-09478 C	Lung adenocarcinoma	989	EGFR_c.2235_2249delGGAATTAAGAGAAGC_p.E746_A750del(0.1726,1066), APC_c.2626C>T_p.R876*(0.0505,1169)	TSC1_c.1061_1065delGTATG_p.G354fs*13(0.0574,1010)	none	none	CDKN2B_loss(0, exons 5 of 5), CDKN2A_loss(0, exons 5 of 5), MTAP_loss(0, exons 7 of 8)	none	LTK_c.196G>A_p.G66R(0.4699,730), RAD54L_c.461G>A_p.R154Q(0.5218,1008), RAD21_c.764T>C_p.L255S(0.5129,1010), DAXX_c.1370_1372delAGG_p.E457del(0.2595,1734)	none	none	JAK2_NFIB_rearrangement_222
ORD-0892174-01	2020-09-28	QUALIFIED	7348530	S99-00979 E	Lung adenocarcinoma	236	TP53_c.589G>A_p.V197M(0.4878,164), EGFR_c.2573T>G_p.L858R(0.4272,405)	none	CDK6_amplification(34, exons 7 of 7), NKX2-1_amplification(24, exons 5 of 5)	none	none	none	PDGFRB_c.3292C>T_p.R1098W(0.3376,237), MYCN_c.1208C>G_p.T403R(0.5676,296), FANCA_c.3274G>A_p.G1092S(0.5918,365), ALK_c.2764G>A_p.G922R(0.2045,88), ATRX_c.4377_4379delGGA_p.E1464del(0.1141,263), ARID1A_c.5843G>A_p.S1948N(0.625,264), STK11_c.1062C>G_p.F354L(0.7121,264), POLD1_c.371T>C_p.V124A(0.7319,276)	none	none	none
ORD-0892176-01	2020-09-28	QUALIFIED	33490754	S98-40275 D	Lung adenocarcinoma	791	EGFR_c.2573T>G_p.L858R(0.0967,1045)	none	none	none	none	none	BTG2_c.422T>A_p.V141E(0.5612,547), JUN_c.380T>G_p.L127R(0.0786,560), NTRK1_c.6G>C_p.K2N(0.097,835), NF1_c.3355G>A_p.E1119K(0.0768,1081), CBL_c.127_128insACC_p.H42_L43insH(0.2518,695)	none	none	none
ORD-0892177-01	2020-09-28	PASS	36938600	S98-36877 F	Lung adenocarcinoma	539	EGFR_c.2235_2249delGGAATTAAGAGAAGC_p.E746_A750del(0.2132,605)	none	none	none	none	none	CYP17A1_c.1459_1467delGACTCTTTC_p.D487_F489del(0.4085,377), TSC1_c.3253A>G_p.K1085E(0.4567,497)	SDHA_amplification(6, exons 15 of 15)	none	none
ORD-0892178-01	2020-09-28	PASS	36878532	S98-29374 C	Lung adenocarcinoma	873	KRAS_c.34G>T_p.G12C(0.2656,1058), TP53_c.743G>C_p.R248P(0.1081,786)	TP53_c.920-2A>T_p.splice site 920-2A>T(0.1381,992)	none	none	none	none	MLL_c.10921A>G_p.N3641D(0.4976,1059), PARP3_c.704C>T_p.A235V(0.4222,803), EPHB1_c.2251C>G_p.L751V(0.1059,1199), ATM_c.275A>C_p.K92T(0.485,1031), CBL_c.127_128insACC_p.H42_L43insH(0.2387,1014), EPHA3_c.1151C>T_p.P384L(0.1121,1124), ATR_c.1030G>A_p.A344T(0.4638,1283), INPP4B_c.2371G>T_p.D791Y(0.1008,942), FGF3_c.674T>A_p.V225D(0.1196,552), MYCL1_c.679G>C_p.D227H(0.1223,932), STK11_c.1062C>G_p.F354L…	none	none	none
ORD-0892179-01	2020-09-28	PASS	36845199	S98-28779 C	Lung adenocarcinoma	902	none	none	none	none	none	CD74_B4GALT1_fusion_45, ROS1_CD74_fusion_39	EPHB4_c.617G>A_p.R206Q(0.536,862), SF3B1_c.788C>T_p.A263V(0.4885,1048), CTNNA1_c.239C>T_p.A80V(0.4087,1216), MLL2_c.2250_2276del27_p.R755_P763del(0.3866,714), MSH6_c.532C>T_p.R178C(0.5212,1063), FANCG_c.375_376insGTC_p.V125_L126insV(0.4625,839), ZNF217_c.136_138delGTT_p.V46del(0.4558,893), SETD2_c.3908A>G_p.N1303S(0.4836,1162), IRF4_c.1333C>T_p.R445C(0.4744,860)	none	none	none
ORD-0892180-01	2020-09-28	PASS	36113129	S98-16670 E	Lung adenocarcinoma	941	EGFR_c.2281G>T_p.D761Y(0.2911,1319), EGFR_c.2573T>G_p.L858R(0.2539,1276)	none	FGF19_amplification(9, exons 3 of 3), CCND1_amplification(9, exons 5 of 5), FGF4_amplification(9, exons 3 of 3), FGF3_amplification(9, exons 3 of 3), MDM2_amplification(15, exons 11 of 11), NKX2-1_amplification(9, exons 5 of 5)	none	none	none	SOX9_c.37G>A_p.E13K(0.0525,896), CIC_c.3041C>T_p.A1014V(0.6614,511), FH_c.1421C>G_p.T474R(0.4071,1265), DDR2_c.328C>T_p.H110Y(0.101,1337), NOTCH1_c.5001C>A_p.D1667E(0.3201,503), MLL2_c.7046C>T_p.P2349L(0.4852,711)	NPM1_amplification(7, exons 12 of 12)	none	MDM2_CPM_rearrangement_13
ORD-0892181-01	2020-09-28	PASS	23463016	S97-30271 B	Lung adenocarcinoma	934	TP53_c.216_217insC_p.V73fs*76(0.3336,1418), PIK3CA_c.3140A>T_p.H1047L(0.4155,965), EGFR_c.2236_2250delGAATTAAGAGAAGCA_p.E746_A750del(0.4195,1304)	none	CDK6_amplification(22, exons 7 of 7)	none	none	none	GNAS_c.46C>T_p.R16C(0.1969,904), JUN_c.407C>G_p.P136R(0.548,927), PDCD1_c.606_607insGGAGCC_p.A202_R203insGA(0.4277,961), MST1R_c.2698G>A_p.V900M(0.6954,824), NOTCH3_c.6701G>A_p.R2234H(0.0979,899), PDCD1LG2_c.554C>T_p.P185L(0.3159,1092), EPHA3_c.2134C>T_p.R712C(0.2746,488), TBX3_c.1685C>T_p.A562V(0.6543,943), DNMT3A_c.2106_2107insGAGTGGGGCCCATTCGAT_p.D702_L703insEWGPFD(0.098,1082), BCL6_c.1486A>G_…	none	none	none
ORD-0892182-01	2020-09-28	PASS	35366699	S96-29371 D	Lung adenocarcinoma	978	TP53_c.503A>T_p.H168L(0.3987,1041), EGFR_c.2582T>A_p.L861Q(0.4265,1625)	RBM10_c.957_976delCCTGGCACCCTACGCGGTGC_p.L320fs*54(0.3315,549)	none	EGFR_amplification(7, exons 30 of 30)	PTEN_loss(0, exons 4 of 9)	none	FANCA_c.26C>T_p.S9F(0.5256,371), NOTCH2_c.710G>A_p.R237Q(0.7345,290), MAP2K2_c.893C>T_p.P298L(0.4982,554), PTCH1_c.131A>G_p.E44G(0.3576,1001), RAD51D_c.196G>A_p.V66M(0.6496,996)	SDHA_amplification(7, exons 15 of 15), IKZF1_amplification(7, exons 7 of 7)	none	none
ORD-0892183-01	2020-09-28	QUALIFIED	22665243	S96-24373 FSA	Lung adenocarcinoma	486	EGFR_c.2573T>G_p.L858R(0.2793,623)	RBM10_c.1753C>T_p.Q585*(0.2511,442)	CDK4_amplification(27, exons 7 of 7), MDM2_amplification(54, exons 11 of 11)	none	none	none	MAP3K1_c.136G>A_p.E46K(0.5561,579), GATA4_c.865G>A_p.E289K(0.2659,613), MTOR_c.3401C>T_p.A1134V(0.5076,459), MAP3K1_c.2842_2847delACAACA_p.T948_T949del(0.2147,517), FOXL2_c.1045C>G_p.R349G(0.4255,322), CD22_c.746C>A_p.T249N(0.4923,392), MSH6_c.4071_4072insGATT_p.K1358fs*2(0.4565,368), CD79B_c.604G>A_p.D202N(0.4538,379), MERTK_c.98C>T_p.P33L(0.4796,588)	none	none	none
ORD-0892184-01	2020-09-28	PASS	38971561	S101-04675 C	Lung adenocarcinoma	771	CTNNB1_c.134C>T_p.S45F(0.1151,643), HNF1A_c.685C>T_p.R229*(0.0339,531), CTNNB1_c.98C>G_p.S33C(0.0089,671), EGFR_c.2235_2249delGGAATTAAGAGAAGC_p.E746_A750del(0.2886,828)	APC_c.3385_3386delTT_p.L1129fs*5(0.0907,871), CDKN2A_c.151-1G>T_p.splice site 151-1G>T(0.0896,268)	CDK4_amplification(8, exons 7 of 7), MDM2_amplification(8, exons 11 of 11)	none	CDKN2B_loss(0, exons 5 of 5), MTAP_loss(0, exons 7 of 8), CDKN2A_loss(0, exons 5 of 5)	none	MTOR_c.1919A>G_p.H640R(0.4842,857), CDK8_c.1288G>A_p.A430T(0.4552,949), PTPRO_c.1909A>C_p.I637L(0.4772,989), MET_c.632T>G_p.L211W(0.2514,537), NTRK1_c.1187C>T_p.S396L(0.5054,928), PARP3_c.1154G>A_p.G385D(0.5125,519), FANCA_c.2059G>A_p.V687I(0.446,953), FLT3_c.190G>A_p.G64R(0.5,778), MERTK_c.1942A>C_p.N648H(0.4922,963)	none	none	GNAQ_N/A_rearrangement_10
ORD-0892185-01	2020-09-28	PASS	1615981	S101-08674 D	Lung adenocarcinoma	1006	EGFR_c.2573T>G_p.L858R(0.1743,987)	RBM10_c.2355+1G>A_p.splice site 2355+1G>A(0.2154,780), ARID1A_c.6527_6528delAG_p.Q2176fs*48(0.1495,843)	none	none	CDKN2B_loss(0, exons 5 of 5), MTAP_loss(0, exons 7 of 8), CDKN2A_loss(0, exons 5 of 5)	none	PMS2_c.166C>G_p.L56V(0.4418,661), IKBKE_c.292C>G_p.L98V(0.5716,936), ABL1_c.2246C>T_p.S749L(0.5126,870), BCL6_c.1204C>T_p.R402C(0.5243,906), PARP2_c.1112C>T_p.P371L(0.493,1138), CDKN2A_c.217delG_p.E73fs*56(0.4261,683), BAP1_c.1735G>A_p.G579R(0.4771,828), MERTK_c.986A>G_p.N329S(0.5175,1086), SPEN_c.8221_8222insCCACAGCAAGTGCAGTGACCG_p.T2740_V2741insATASAVT(0.3585,1233), JUN_c.620C>A_p.P207Q(0.5254,…	SDHA_amplification(33, exons 15 of 15)	none	none
ORD-0892186-01	2020-09-28	PASS	39028472	S101-11674 F	Lung adenocarcinoma	450	TP53_c.817C>T_p.R273C(0.2349,447)	none	NKX2-1_amplification(6, exons 5 of 5)	FGF10_amplification(6, exons 3 of 3), RICTOR_amplification(6, exons 39 of 39)	MTAP_loss(0, exons 6 of 8), CDKN2A_loss(0, exons 5 of 5), CDKN2B_loss(0, exons 5 of 5)	none	ATRX_c.4377_4379delGGA_p.E1464del(0.0857,315), TP53_c.805_816delAGCTTTGAGGTG_p.S269_V272del(0.1442,541), MLL2_c.12085G>A_p.V4029I(0.2888,464), EPHA3_c.1085T>C_p.I362T(0.5198,404), IRF2_c.980A>T_p.D327V(0.5091,711), CDK4_c.763C>T_p.R255C(0.2504,671), POLE_c.4490A>G_p.K1497R(0.2715,615), STK11_c.1062C>G_p.F354L(0.4676,479)	SDHA_amplification(6, exons 15 of 15)	none	none
ORD-0892188-01	2020-09-28	PASS	39065264	S101-17673 C	Lung adenocarcinoma	597	ERBB2_c.2301C>G_p.I767M(0.0562,1780), PAX5_c.77T>G_p.V26G(0.0117,511), RB1_c.2184C>G_p.Y728*(0.4739,460), EGFR_c.2573T>G_p.L858R(0.2385,910), PIK3CA_c.1624G>A_p.E542K(0.1171,538), ERBB2_c.929C>G_p.S310C(0.05,1801), TP53_c.725G>T_p.C242F(0.393,458)	none	CCNE1_amplification(12, exons 10 of 10), MYC_amplification(11, exons 5 of 5), ERBB2_amplification(19, exons 27 of 27), AKT2_amplification(16, exons 13 of 13)	none	none	none	PTPRO_c.3198G>C_p.E1066D(0.1208,538), BRCA1_c.1714G>C_p.E572Q(0.0505,773), KEL_c.1177C>T_p.R393W(0.4323,731), KDM6A_c.664C>G_p.H222D(0.0818,318), BRCA1_c.2545G>A_p.E849K(0.0572,804), TYRO3_c.322G>A_p.E108K(0.0558,538), ARID1A_c.484G>A_p.A162T(0.4775,289), MAP2K4_c.244G>C_p.E82Q(0.2174,391)	CEBPA_amplification(12, exons 3 of 3)	none	none
ORD-0892189-01	2020-09-28	QUALIFIED	39198408	S101-18775 C	Lung adenocarcinoma	763	EGFR_c.2235_2249delGGAATTAAGAGAAGC_p.E746_A750del(0.4874,1151), TP53_c.472C>G_p.R158G(0.4023,885)	none	CCND1_amplification(18, exons 5 of 5), FGF19_amplification(18, exons 3 of 3), FGF4_amplification(18, exons 3 of 3)	none	none	none	ATM_c.8246A>T_p.K2749I(0.659,434), DNMT3A_c.1528G>A_p.V510I(0.4745,548), NOTCH3_c.3523C>T_p.R1175W(0.4096,459), MSH6_c.2702G>A_p.R901H(0.507,781), STAG2_c.2278C>A_p.R760S(0.0801,712)	none	none	none
ORD-0892190-01	2020-09-28	QUALIFIED	24215314	S101-21272 D	Lung adenocarcinoma	186	TP53_c.542G>C_p.R181P(0.3802,121), EGFR_c.2573T>G_p.L858R(0.2271,295), FBXW7_c.349_351delGAG_p.E117del(0.0925,281)	RBM10_c.884C>A_p.S295*(0.2927,123)	none	none	none	none	ARID1A_c.928G>A_p.G310S(0.4568,162), MET_c.632T>G_p.L211W(0.4542,273), CBL_c.127_128insACC_p.H42_L43insH(0.2625,301), ARID1A_c.60_62delGCC_p.P21del(0.095,200), MSH3_c.1151G>A_p.G384D(0.6509,232), MLL2_c.11580_11582delGCA_p.Q3863del(0.1069,159), FGF6_c.515A>G_p.E172G(0.7431,144), ERCC4_c.2169C>A_p.C723*(0.4971,175)	none	none	none
ORD-0892192-01	2020-09-28	PASS	39567141	S101-38773 E	Lung adenocarcinoma	751	JAK2_c.1849G>T_p.V617F(0.0472,657), TP53_c.856G>T_p.E286*(0.2696,753), EGFR_c.2239_2256TTAAGAGAAGCAACATCT>CAA_p.L747_S752>Q(0.4215,1803)	PALB2_c.2607delC_p.V870fs*1(0.4219,941)	EGFR_amplification(16, exons 30 of 30)	none	MTAP_loss(0, exons 8 of 8), CDKN2B_loss(0, exons 5 of 5), CDKN2A_loss(0, exons 5 of 5)	none	PARP3_c.436C>T_p.H146Y(0.4901,659), CREBBP_c.5328C>G_p.I1776M(0.0864,1007), PPARG_c.986A>C_p.K329T(0.1451,772), PARP3_c.704C>T_p.A235V(0.5421,535)	IKZF1_amplification(10, exons 7 of 7)	TEK_loss(0, exons 23 of 23)	none
ORD-0892193-01	2020-09-28	PASS	39570917	S101-41176 H	Lung adenocarcinoma	826	ERBB2_c.2263_2264TT>GC_p.L755A(0.5083,899), TP53_c.515T>G_p.V172G(0.4513,780), DNMT3A_c.2312G>A_p.R771Q(0.0653,781), SF3B1_c.2342A>G_p.D781G(0.0316,791)	none	AKT3_amplification(8, exons 14 of 14), MYC_amplification(6, exons 5 of 5)	RAD21_amplification(6, exons 13 of 13)	none	none	PDGFRB_c.1108C>T_p.R370C(0.4534,827), PIK3C2G_c.2785G>T_p.D929Y(0.2066,934), MLL2_c.5257A>C_p.K1753Q(0.1936,1007), EPHB1_c.1813G>A_p.E605K(0.2726,818), DDR1_c.545T>A_p.L182H(0.1444,755), CREBBP_c.7256C>T_p.A2419V(0.4749,1194)	FH_amplification(7, exons 10 of 10)	none	CALR_MED26_rearrangement_11, ERCC4_SHISA9_rearrangement_15
ORD-0892195-01	2020-09-28	PASS	18515485	S102-60957 A	Lung adenocarcinoma	821	EGFR_c.2156G>C_p.G719A(0.4704,1148), TP53_c.610G>T_p.E204*(0.4992,625)	none	KIT_amplification(7, exons 21 of 21), MDM2_amplification(11, exons 11 of 11), ARAF_amplification(7, exons 15 of 15), CDK4_amplification(20, exons 7 of 7)	none	none	none	PTCH1_c.3907C>T_p.R1303C(0.7021,386), STK11_c.1062C>G_p.F354L(0.246,618), AXIN1_c.1936C>T_p.H646Y(0.5811,1067), MSH3_c.439C>T_p.P147S(0.3622,1016), MLL2_c.13477A>G_p.S4493G(0.389,779), RAD54L_c.354G>C_p.L118F(0.824,807), ZNF217_c.1894G>A_p.V632I(0.4062,1573), PIK3C2B_c.1120G>A_p.D374N(0.4782,985)	RAC1_amplification(7, exons 7 of 7), IKZF1_amplification(7, exons 7 of 7), KDM6A_amplification(18, exons 27 of 29), ERCC4_amplification(7, exons 11 of 11)	none	MAF_N/A_rearrangement_29
ORD-0892197-01	2020-09-28	PASS	35130633	S104-60833 B	Lung adenocarcinoma	720	EGFR_c.2573T>G_p.L858R(0.923,5776), TP53_c.422G>A_p.C141Y(0.6111,576)	none	CCNE1_amplification(7, exons 10 of 10), EGFR_amplification(41, exons 30 of 30)	none	none	none	VEGFA_c.22_23insGACA_p.T8fs*78(0.3712,299), RAD51B_c.754C>G_p.P252A(0.3597,1279), ALK_c.487G>T_p.V163L(0.6823,598), FGFR3_c.490C>G_p.L164V(0.1525,446), TSC2_c.2032G>A_p.A678T(0.5521,518), MST1R_c.1363C>T_p.R455C(0.2243,544), STK11_c.1062C>G_p.F354L(0.2153,483)	EZH2_amplification(8, exons 19 of 19), CEBPA_amplification(7, exons 3 of 3), IKZF1_amplification(22, exons 7 of 7)	none	EGFR_N/A_rearrangement_108
ORD-0892199-01	2020-09-28	QUALIFIED	36762193	S98-60901 A	Lung adenocarcinoma	384	KRAS_c.34G>T_p.G12C(0.1233,592)	none	none	none	none	none	ASXL1_c.3442C>T_p.R1148C(0.4193,384), RET_c.1052T>A_p.V351E(0.4824,454), PTPRO_c.2414C>T_p.T805M(0.4272,412), PTCH1_c.4240G>A_p.V1414M(0.4855,482), RAD54L_c.785G>A_p.R262H(0.4,270), CTNNA1_c.239C>T_p.A80V(0.4589,377)	none	none	none
ORD-0892200-01	2020-09-28	PASS	33863466	S99-60954 A	Lung adenocarcinoma	250	EGFR_c.2236_2250delGAATTAAGAGAAGCA_p.E746_A750del(0.7656,687), TP53_c.329G>T_p.R110L(0.6946,203)	BRCA1_c.4120_4121delAG_p.S1374fs*1(0.5277,379)	ARFRP1_amplification(6, exons 6 of 6), AURKA_amplification(6, exons 8 of 8), ZNF217_amplification(6, exons 4 of 4), GNAS_amplification(6, exons 15 of 15), MCL1_amplification(6, exons 5 of 5), EGFR_amplification(9, exons 30 of 30)	RICTOR_amplification(7, exons 39 of 39), FGF10_amplification(7, exons 3 of 3)	none	none	MSH2_c.1748A>G_p.N583S(0.6204,216), SMARCA4_c.4190T>G_p.I1397S(0.1039,154), MTOR_c.3401C>T_p.A1134V(0.3403,238), MAP2K1_c.1022G>C_p.C341S(0.544,318), CUL4A_c.1805G>C_p.R602T(0.1659,223), MTOR_c.3247A>G_p.M1083V(0.5038,262), FH_c.32C>G_p.S11W(0.0939,213), ATR_c.5962G>A_p.E1988K(0.1526,249), MERTK_c.2691C>G_p.I897M(0.5331,317), PALB2_c.1750G>T_p.D584Y(0.4247,219), CUL3_c.5C>T_p.S2L(0.5538,251), KIT…	SDHA_amplification(7, exons 15 of 15)	none	none
ORD-0892201-01	2020-09-28	QUALIFIED	36205842	S99-60377 A	Lung adenocarcinoma	241	ERBB2_c.2326_2327insTCT_p.G776>VC(0.6718,390), RB1_c.1236delA_p.E413fs*4(0.784,213), TP53_c.638G>T_p.R213L(0.6686,175)	ARID1A_c.2758C>T_p.Q920*(0.3482,112)	none	none	none	none	KDR_c.3692G>A_p.S1231N(0.8254,189), TSC2_c.3100G>A_p.V1034I(0.4034,352), GABRA6_c.653A>C_p.E218A(0.6378,127), ASXL1_c.3646G>C_p.V1216L(0.3652,230)	none	none	none
ORD-0892202-01	2020-09-28	PASS	38992346	S101-60799 B	Lung adenocarcinoma	560	TP53_c.379T>A_p.S127T(0.5825,424), EGFR_c.2573T>G_p.L858R(0.7467,1599)	none	NFKBIA_amplification(7, exons 6 of 6), FGF10_amplification(22, exons 3 of 3), EGFR_amplification(10, exons 30 of 30), MET_amplification(10, exons 20 of 20), NKX2-1_amplification(7, exons 5 of 5), RICTOR_amplification(26, exons 39 of 39)	none	CDKN2B_loss(0, exons 5 of 5), CDKN2A_loss(0, exons 5 of 5)	none	RAD21_c.27_29delTAA_p.S9_K10>R(0.3705,610), MLL_c.3926C>T_p.P1309L(0.3422,561), ARID1A_c.6458G>A_p.R2153H(0.6095,525), PDCD1_c.508G>C_p.V170L(0.3292,483), HSD3B1_c.532G>A_p.G178S(0.79,924), FANCG_c.375_376insGTC_p.V125_L126insV(0.486,500), CIC_c.3830G>A_p.R1277H(0.5754,464), ERCC4_c.2169C>A_p.C723*(0.3443,1188), RET_c.856A>T_p.K286*(0.3125,192)	IKZF1_amplification(9, exons 7 of 7), SDHA_amplification(23, exons 15 of 15)	none	ERCC4_N/A_rearrangement_38
ORD-0892203-01	2020-09-28	PASS	39403093	S105-61764 A	Lung adenocarcinoma	585	SMARCA4_c.3694G>A_p.G1232S(0.4709,395), DNMT3A_c.2638A>G_p.M880V(0.0245,613), CDKN2A_c.149A>C_p.Q50P(0.2705,414), TP53_c.743G>T_p.R248L(0.5124,603)	CTCF_c.913delG_p.E305fs*9(0.0895,715), TET2_c.4069G>T_p.E1357*(0.4431,492)	MCL1_amplification(8, exons 5 of 5)	none	none	none	HGF_c.1393C>A_p.P465T(0.1954,691), FGF3_c.280G>T_p.G94W(0.1409,433), PTPRO_c.2590G>A_p.A864T(0.3846,481), TEK_c.3071A>T_p.Y1024F(0.2944,540), SMARCB1_c.153G>C_p.W51C(0.3712,889), PDGFRA_c.1459C>A_p.R487S(0.2708,831), IKBKE_c.1304G>T_p.G435V(0.2456,741), PMS2_c.916G>A_p.V306M(0.3453,727), PARP1_c.616G>C_p.G206R(0.2819,667), SYK_c.268C>A_p.H90N(0.4656,393), MLL2_c.4568G>A_p.C1523Y(0.241,693), CCNE1…	none	none	none
ORD-0892149-01	2020-11-09	QUALIFIED	39496098	S101-33276 C	Lung adenocarcinoma	524	EGFR_c.2155G>A_p.G719S(0.2068,556), PIK3CA_c.1633G>A_p.E545K(0.0797,502), EGFR_c.2303G>T_p.S768I(0.2422,483)	TP53_c.376-2A>C_p.splice site 376-2A>C(0.2114,440)	none	none	none	none	KDR_c.959C>T_p.T320I(0.3666,581), MSH6_c.1063G>A_p.G355S(0.3851,618), PIK3CB_c.2255G>T_p.R752L(0.3595,612), NF1_c.575G>A_p.R192Q(0.3266,395), ARID1A_c.4724C>A_p.P1575Q(0.6242,455), POLE_c.1524G>T_p.Q508H(0.4194,422)	none	none	none
ORD-0892187-01	2020-11-09	PASS	39075575	S101-12672 F	Lung adenocarcinoma	671	IDH1_c.394C>T_p.R132C(0.0875,777), TP53_c.733G>A_p.G245S(0.2733,505), EGFR_c.2309A>GTTT_p.D770>GF(0.573,843)	MUTYH_c.892-2A>G_p.splice site 892-2A>G(0.468,547)	IRS2_amplification(7, exons 5 of 5), CCND3_amplification(7, exons 4 of 5), NRAS_amplification(10, exons 5 of 5), HGF_amplification(7, exons 18 of 19), MYC_amplification(7, exons 5 of 5), EGFR_amplification(10, exons 30 of 30), RAD21_amplification(8, exons 13 of 13)	none	CDKN2B_loss(0, exons 5 of 5), CDKN2A_loss(0, exons 5 of 5), MTAP_loss(0, exons 8 of 8)	none	PARP1_c.1873G>A_p.A625T(0.5706,722), GATA6_c.551G>A_p.S184N(0.5419,203), FAM123B_c.92A>G_p.N31S(0.0853,727), FLT3_c.1273G>A_p.A425T(0.3359,643), PRKAR1A_c.155A>G_p.E52G(0.5662,816), MST1R_c.3706A>G_p.R1236G(0.6178,437), PDK1_c.1072G>T_p.G358*(0.5682,762), STAG2_c.2809A>T_p.N937Y(0.2474,877)	IKZF1_amplification(10, exons 7 of 7), CARD11_amplification(7, exons 21 of 24), PMS2_amplification(7, exons 15 of 15), RAC1_amplification(7, exons 7 of 7), GATA4_amplification(8, exons 6 of 6)	none	none
ORD-0892194-01	2020-11-09	QUALIFIED	37499233	S100-61034 A	Lung adenocarcinoma	548	KEL_c.742C>T_p.R248W(0.4893,468), STK11_c.647C>T_p.S216F(0.1306,444)	CDKN2A_c.243_244insCGCCACTCTCACCCGACCC_p.V82fs*44(0.1236,364)	MYC_amplification(10, exons 5 of 5)	NFKBIA_amplification(6, exons 6 of 6), BCL2L2_amplification(6, exons 5 of 5), NKX2-1_amplification(6, exons 5 of 5), AKT1_amplification(6, exons 13 of 13)	none	MYC_N/A_rearrangement_30	PMS2_c.1621_1622AA>GC_p.K541A(0.4615,312), FANCG_c.420C>A_p.H140Q(0.521,666), ATR_c.6829C>T_p.H2277Y(0.4467,497), FANCA_c.1573A>G_p.I525V(0.4744,527), BCORL1_c.1648G>A_p.D550N(0.4306,418), ERBB3_c.3494A>G_p.H1165R(0.4447,506), BRD4_c.577G>A_p.V193I(0.469,533), NOTCH2_c.3481G>A_p.G1161R(0.499,501), IRS2_c.1534G>A_p.A512T(0.5159,473), ESR1_c.433G>A_p.G145S(0.44,225), ERBB2_c.2269_2271delGAA_p.E757d…	RAD51B_amplification(6, exons 12 of 12), PARP2_amplification(6, exons 15 of 16)	none	none
	Sample result qualified. Alteration detection sensitivity reduced due to low coverage, elevated GC bias, low tumor content, or potential contamination.
