# Supplementary material for: Gene Expression Profile in Primary Tumor Is Associated with Brain-Tropism of Metastasis from Lung Adenocarcinoma
Source: Int J Mol Sci. 2021 Dec 13;22(24):13374. doi: 10.3390/ijms222413374 (PMC8703941; doi:10.3390/ijms222413374)
Supplement: Supplementary file 1 [file ijms-22-13374-s001.zip › Supplementary Table 2_Enrichment analysis results.xlsx]

## Sheet: DEgene_GO_enrichment
GO_ID	Description	GeneRatio	BgRatio	pvalue	p.adjust	qvalue	geneID	Count
GO:0070268	cornification	11/349	113/18862	8.03502e-06	0.0157582	0.0139656	3872/2312/25818/26085/286887/3866/54474/3854/3852/43849/3868	11
GO:2000242	negative regulation of reproductive process	8/349	57/18862	9.50723e-06	0.0157582	0.0139656	268/7474/5047/130399/84072/54361/7490/494551	8
GO:0043588	skin development	21/349	415/18862	3.35745e-05	0.0270664	0.0239874	51083/8626/84518/7474/3872/3691/80326/2312/168002/25818/26085/286887/3866/54474/3854/3852/43849/3868/6261/28514/387264	21
GO:0048738	cardiac muscle tissue development	14/349	208/18862	3.48819e-05	0.0270664	0.0239874	22943/7474/7139/8048/4629/91807/27063/57158/57057/2066/4703/7490/6262/28514	14
GO:0042445	hormone metabolic process	14/349	218/18862	5.82369e-05	0.0270664	0.0239874	51083/2099/10202/6783/4803/1558/54361/1381/5653/57016/1733/10720/441282/126	14
GO:0050804	modulation of chemical synaptic transmission	20/349	405/18862	7.22389e-05	0.0270664	0.0239874	9066/6857/815/1136/56729/5582/23025/4131/4803/152330/66000/57689/7476/1000/794/9001/9699/2918/57537/8224	20
GO:0099177	regulation of trans-synaptic signaling	20/349	406/18862	7.47201e-05	0.0270664	0.0239874	9066/6857/815/1136/56729/5582/23025/4131/4803/152330/66000/57689/7476/1000/794/9001/9699/2918/57537/8224	20
GO:0045927	positive regulation of growth	15/349	253/18862	7.92817e-05	0.0270664	0.0239874	6857/3872/23025/4131/4803/6531/6280/57057/1826/9699/2066/5454/7490/28514/5645	15
GO:0048639	positive regulation of developmental growth	12/349	170/18862	7.97564e-05	0.0270664	0.0239874	6857/23025/4131/4803/6531/57057/1826/9699/2066/5454/7490/28514	12
GO:0023061	signal release	22/349	475/18862	8.16484e-05	0.0270664	0.0239874	9066/5798/6857/51083/815/1136/56729/5608/130399/2867/5582/23025/183/7476/5799/25924/2266/2243/9699/338442/54097/8224	22
GO:0007416	synapse assembly	12/349	173/18862	9.43108e-05	0.0284218	0.0251886	7474/4131/2045/2561/221935/53942/7476/2562/11141/1000/1826/2066	12
GO:0030239	myofibril assembly	7/349	59/18862	0.000104367	0.0288313	0.0255516	7139/8048/4629/91807/27063/58529/4703	7
GO:0034329	cell junction assembly	20/349	425/18862	0.000138653	0.0307618	0.0272624	7474/10804/4131/3691/2045/183/2561/221935/53942/1010/7476/54361/9075/2562/11141/1501/1000/1826/2066/3852	20
GO:0030198	extracellular matrix organization	19/349	393/18862	0.000143695	0.0307618	0.0272624	3036/1297/3691/4629/183/1280/222663/176/4868/25818/169044/2266/2243/7490/1288/8076/5644/84290/5645	19
GO:0006836	neurotransmitter transport	13/349	209/18862	0.000146608	0.0307618	0.0272624	9066/6857/815/1136/5582/23025/9153/6531/7476/5799/9699/246213/8224	13
GO:0043062	extracellular structure organization	19/349	394/18862	0.000148473	0.0307618	0.0272624	3036/1297/3691/4629/183/1280/222663/176/4868/25818/169044/2266/2243/7490/1288/8076/5644/84290/5645	19
GO:0045229	external encapsulating structure organization	19/349	396/18862	0.00015845	0.0308977	0.0273828	3036/1297/3691/4629/183/1280/222663/176/4868/25818/169044/2266/2243/7490/1288/8076/5644/84290/5645	19
GO:0009880	embryonic pattern specification	7/349	65/18862	0.000193725	0.0356777	0.0316191	7474/7476/6862/2066/53820/7490/28514	7
GO:0046660	female sex differentiation	9/349	111/18862	0.000221018	0.0357677	0.0316988	5798/8626/2099/268/56729/7474/54361/63951/7490	9
GO:0034754	cellular hormone metabolic process	10/349	136/18862	0.00022358	0.0357677	0.0316988	2099/10202/6783/1558/54361/1381/57016/10720/441282/126	10
GO:0048791	calcium ion-regulated exocytosis of neurotransmitter	4/349	17/18862	0.000226582	0.0357677	0.0316988	9066/6857/23025/9699	4
GO:0002067	glandular epithelial cell differentiation	6/349	48/18862	0.000244922	0.0361737	0.0320587	5080/8626/7474/54361/1000/28514	6
GO:0045165	cell fate commitment	14/349	251/18862	0.000256901	0.0361737	0.0320587	5080/22943/7474/80326/151449/7476/54361/6862/57057/2066/6657/5454/7490/28514	14
GO:0050808	synapse organization	19/349	412/18862	0.000261891	0.0361737	0.0320587	22943/7474/23025/10882/4131/2045/66000/2561/221935/57689/53942/7476/2562/11141/1501/1000/1826/2066/11122	19
GO:0042219	cellular modified amino acid catabolic process	5/349	32/18862	0.000281359	0.0373082	0.0330641	2678/5625/91227/10840/728226	5
GO:0031424	keratinization	13/349	225/18862	0.000302036	0.0382195	0.0338718	84518/3872/2312/25818/26085/286887/3866/54474/3854/3852/43849/3868/387264	13
GO:0014706	striated muscle tissue development	17/349	351/18862	0.000312387	0.0382195	0.0338718	22943/7474/7139/8048/4629/91807/27063/57158/4868/57057/58529/2066/4703/7490/6261/6262/28514	17
GO:0010038	response to metal ion	17/349	352/18862	0.000322819	0.0382195	0.0338718	9066/6857/7018/7474/7781/7139/7222/4547/6531/7780/4493/2266/2243/127550/6261/6262/1050	17
GO:0021536	diencephalon development	7/349	71/18862	0.00033665	0.0384826	0.0341049	7474/6531/54361/139411/9001/6657/5454	7
GO:0051592	response to calcium ion	10/349	145/18862	0.000374646	0.0413984	0.036689	9066/6857/7474/7139/7222/4547/2266/2243/6261/6262	10
GO:0035270	endocrine system development	9/349	122/18862	0.00044685	0.0477841	0.0423483	5080/7474/6531/54361/1000/6657/5454/7490/28514	9
GO:0099504	synaptic vesicle cycle	11/349	177/18862	0.000472401	0.0482613	0.0427712	9066/6857/273/5582/23025/7476/1000/9699/246213/6517/8224	11
GO:0002064	epithelial cell development	12/349	207/18862	0.000496129	0.0482613	0.0427712	5080/8626/2099/7474/7476/54768/4868/168002/169044/1000/9863/28514	12
GO:0051146	striated muscle cell differentiation	14/349	269/18862	0.000515957	0.0482613	0.0427712	22943/7139/8048/4629/91807/27063/4868/1000/58529/4703/7490/6261/28514/90342	14
GO:0030216	keratinocyte differentiation	15/349	302/18862	0.000536825	0.0482613	0.0427712	8626/84518/7474/3872/2312/25818/26085/286887/3866/54474/3854/3852/43849/3868/387264	15
GO:0010927	cellular component assembly involved in morphogenesis	8/349	100/18862	0.000538029	0.0482613	0.0427712	7139/8048/3691/4629/91807/27063/58529/4703	8
GO:0060537	muscle tissue development	17/349	371/18862	0.000587014	0.0482613	0.0427712	22943/7474/7139/8048/4629/91807/27063/57158/4868/57057/58529/2066/4703/7490/6261/6262/28514	17
GO:0001505	regulation of neurotransmitter levels	12/349	211/18862	0.000588304	0.0482613	0.0427712	9066/6857/815/1136/5153/5582/23025/6531/7476/5799/9699/8224	12
GO:0000041	transition metal ion transport	9/349	127/18862	0.000599124	0.0482613	0.0427712	1356/7018/50617/7781/7222/245973/7780/286133/341208	9
GO:0007269	neurotransmitter secretion	10/349	155/18862	0.000633788	0.0482613	0.0427712	9066/6857/815/1136/5582/23025/7476/5799/9699/8224	10
GO:0099643	signal release from synapse	10/349	155/18862	0.000633788	0.0482613	0.0427712	9066/6857/815/1136/5582/23025/7476/5799/9699/8224	10
GO:0038179	neurotrophin signaling pathway	5/349	38/18862	0.000640448	0.0482613	0.0427712	4803/183/66000/9001/9863	5
GO:0045214	sarcomere organization	5/349	38/18862	0.000640448	0.0482613	0.0427712	7139/8048/91807/27063/58529	5
GO:0035994	response to muscle stretch	4/349	22/18862	0.000647341	0.0482613	0.0427712	8048/27063/1000/6262	4
GO:0055002	striated muscle cell development	8/349	103/18862	0.000655363	0.0482613	0.0427712	7139/8048/4629/91807/27063/58529/4703/6261	8
GO:1901748	leukotriene D4 metabolic process	3/349	10/18862	0.000684247	0.0482613	0.0427712	2678/91227/728226	3
GO:1901750	leukotriene D4 biosynthetic process	3/349	10/18862	0.000684247	0.0482613	0.0427712	2678/91227/728226	3

## Sheet: DEgene_KEGG_enrichment
KEGG_ID	Description	GeneRatio	BgRatio	pvalue	p.adjust	qvalue	geneID	Count
hsa04974	Protein digestion and absorption	10/170	103/8105	5.55236e-05	0.0132146	0.0119814	6550/6564/478/1297/7512/1280/169044/1288/5644/5645	10
hsa05033	Nicotine addiction	6/170	40/8105	0.00016559	0.0197052	0.0178663	2556/2568/2892/2561/2562/246213	6
hsa04610	Complement and coagulation cascades	8/170	85/8105	0.000387152	0.0307141	0.0278478	3075/5327/2152/725/731/2266/2243/720	8
hsa04080	Neuroactive ligand-receptor interaction	17/170	341/8105	0.000778251	0.0405438	0.0367601	799/2556/51083/1136/2568/2892/2847/1131/183/2561/3360/2562/147/2918/6752/5644/5645	17
hsa05150	Staphylococcus aureus infection	8/170	96/8105	0.000877808	0.0405438	0.0367601	3075/3872/3866/54474/2266/2204/3868/720	8
hsa04971	Gastric acid secretion	7/170	76/8105	0.00102211	0.0405438	0.0367601	815/478/5582/1131/91807/3758/6752	7
hsa04972	Pancreatic secretion	8/170	102/8105	0.00130551	0.0443872	0.0402449	1811/478/5582/1131/9635/6262/5644/5645	8
hsa04978	Mineral absorption	6/170	60/8105	0.00152854	0.0454741	0.0412304	6550/1811/7018/478/4493/341208	6

## Sheet: GSEA_GO
GO term	SIZE	ES	NES	NOM p-val	FDR q-val	FWER p-val
Skin development	254	-0.4392	-1.9013	0	0.2215	0.6466
Regulation of water loss via skin	25	-0.725	-2.0879	0	0.0332	0.0507
Vascular associated smooth muscle contraction	22	-0.662	-1.8656	0.0011	0.2319	0.8106
Calcium dependent cell cell adhesion via plasma membrane cell adhesion molecules	36	-0.5968	-1.8698	0.001	0.2477	0.7931
Innervation	21	-0.6903	-1.915	0.0009	0.2224	0.5801
Keratinization	78	-0.5359	-1.958	0	0.1529	0.3823
Cornification	66	-0.6142	-2.1833	0	0.008	0.0062
Prostate gland development	38	-0.5817	-1.8519	0	0.2475	0.8646
Cell surface receptor signaling pathway involved in heart development	24	-0.6798	-1.9643	0.0002	0.1856	0.3537

## Sheet: GSEA_KEGG
KEGG pathway	SIZE	ES	NES	NOM p-val	FDR q-val	FWER p-val
Focal adhesion	193	-0.4112	-1.7243	0	0.1434	0.2384
Ecm receptor interaction	81	-0.517	-1.9024	0	0.0372	0.0348
