# Supplementary material for: Gene Expression Profile in Primary Tumor Is Associated with Brain-Tropism of Metastasis from Lung Adenocarcinoma
Source: Int J Mol Sci. 2021 Dec 13;22(24):13374. doi: 10.3390/ijms222413374 (PMC8703941; doi:10.3390/ijms222413374)
Supplement: Supplementary file 1 [file ijms-22-13374-s001.zip › Supplementary Table 3_Single gene classification results.xlsx]

## Sheet: SingleGeneClassification
Ensembl ID	Gene_name	AUC	Threshold	Sensitivity	Specificity	PPV	NPV	Reverse	Weighting in brain-metastasizing signature
ENSG00000147889	CDKN2A	0.857955	1.13295	0.9375	0.818182	0.882353	0.9	_x0000_	0.350541
ENSG00000080644	CHRNA3	0.857955	-2.74929	1	0.818182	0.888889	1	_x0000_	0.216011
ENSG00000275896	PRSS2	0.829545	-0.166985	0.818182	0.75	0.692308	0.857143	*	-0.302947
ENSG00000009950	MLXIPL	0.818182	0.742319	0.8125	0.818182	0.866667	0.75	_x0000_	0.243625
ENSG00000178026	LRRC75B	0.8125	2.28119	0.75	0.818182	0.857143	0.692308	_x0000_	0.213747
ENSG00000196104	SPOCK3	0.8125	0.516994	0.75	0.818182	0.857143	0.692308	_x0000_	0.397267
ENSG00000137691	CFAP300	0.806818	1.90704	0.727273	0.9375	0.888889	0.833333	*	-0.115648
ENSG00000101115	SALL4	0.801136	3.02696	0.75	0.818182	0.857143	0.692308	_x0000_	0.224363
ENSG00000196503	ARL9	0.801136	-1.24054	0.818182	0.75	0.692308	0.857143	*	-0.197901
ENSG00000115194	SLC30A3	0.798295	-2.13514	0.75	0.909091	0.923077	0.714286	_x0000_	0.212432
ENSG00000162897	FCAMR	0.795455	-2.3342	0.6875	0.818182	0.846154	0.642857	_x0000_	0.187356
ENSG00000107105	ELAVL2	0.795455	-1.59722	0.8125	0.818182	0.866667	0.75	_x0000_	0.343244
ENSG00000131435	PDLIM4	0.795455	3.7299	0.636364	0.8125	0.7	0.764706	*	-0.181912
ENSG00000137976	DNASE2B	0.795455	-2.16744	0.8125	0.636364	0.764706	0.7	_x0000_	0.146588
ENSG00000147676	MAL2	0.795455	7.17625	0.8125	0.727273	0.8125	0.727273	_x0000_	0.142906
ENSG00000157423	HYDIN	0.795455	3.42758	0.727273	0.75	0.666667	0.8	*	-0.171389
ENSG00000154529	CNTNAP3B	0.784091	0.841936	0.818182	0.6875	0.642857	0.846154	*	-0.265559
ENSG00000167759	KLK13	0.784091	-2.51764	0.6875	0.818182	0.846154	0.642857	_x0000_
ENSG00000011347	SYT7	0.778409	4.44582	0.5625	0.909091	0.9	0.588235	_x0000_
ENSG00000146453	PNLDC1	0.778409	-1.21431	0.727273	0.8125	0.727273	0.8125	*
ENSG00000168350	DEGS2	0.778409	-0.290527	0.75	0.818182	0.857143	0.692308	_x0000_
ENSG00000172137	CALB2	0.778409	-1.02995	0.818182	0.6875	0.642857	0.846154	*
ENSG00000128285	MCHR1	0.778409	-1.47635	0.8125	0.636364	0.764706	0.7	_x0000_
ENSG00000138944	SHISAL1	0.778409	-1.48451	0.727273	0.75	0.666667	0.8	*
ENSG00000143552	NUP210L	0.778409	1.30587	0.9375	0.636364	0.789474	0.875	_x0000_
ENSG00000261272	MUC22	0.772727	0.804611	0.625	0.909091	0.909091	0.625	_x0000_
ENSG00000081842	PCDHA6	0.767045	2.84219	0.6875	0.818182	0.846154	0.642857	_x0000_
ENSG00000106714	CNTNAP3	0.767045	2.60598	0.727273	0.6875	0.615385	0.785714	*
ENSG00000170011	MYRIP	0.767045	1.11323	0.6875	0.818182	0.846154	0.642857	_x0000_
ENSG00000091138	SLC26A3	0.764205	-1.64943	0.75	0.818182	0.857143	0.692308	_x0000_
ENSG00000107984	DKK1	0.761364	1.78492	0.636364	0.8125	0.7	0.764706	*
ENSG00000140795	MYLK3	0.761364	-1.66467	0.75	0.727273	0.8	0.666667	_x0000_
ENSG00000256229	ZNF486	0.761364	4.66961	0.9375	0.636364	0.789474	0.875	_x0000_
ENSG00000149972	CNTN5	0.761364	-0.645121	0.727273	0.75	0.666667	0.8	*
ENSG00000179603	GRM8	0.755682	-0.106433	0.727273	0.6875	0.615385	0.785714	*
ENSG00000108375	RNF43	0.755682	3.7935	0.8125	0.636364	0.764706	0.7	_x0000_
ENSG00000122863	CHST3	0.755682	2.2696	0.818182	0.625	0.6	0.833333	*
ENSG00000132688	NES	0.755682	4.7575	0.636364	0.75	0.636364	0.75	*
ENSG00000181333	HEPHL1	0.755682	0.505264	0.909091	0.625	0.625	0.909091	*
ENSG00000244067	GSTA2	0.755682	0.881384	0.625	0.909091	0.909091	0.625	_x0000_
ENSG00000124939	SCGB2A1	0.75	-1.48699	0.75	0.727273	0.8	0.666667	_x0000_
ENSG00000169306	IL1RAPL1	0.75	-0.14886	0.636364	0.875	0.777778	0.777778	*
ENSG00000189127	ANKRD34B	0.75	-1.46277	0.6875	0.818182	0.846154	0.642857	_x0000_
ENSG00000254706	AL512785.2	0.75	-2.68321	0.9375	0.636364	0.789474	0.875	_x0000_
ENSG00000146555	SDK1	0.744318	5.75094	0.625	0.727273	0.769231	0.571429	_x0000_
ENSG00000165895	ARHGAP42	0.744318	5.72519	0.727273	0.75	0.666667	0.8	*
ENSG00000018236	CNTN1	0.738636	2.79767	0.8125	0.636364	0.764706	0.7	_x0000_
ENSG00000091656	ZFHX4	0.738636	3.39277	0.625	0.818182	0.833333	0.6	_x0000_
ENSG00000114251	WNT5A	0.738636	3.15425	0.727273	0.8125	0.727273	0.8125	*
ENSG00000144488	ESPNL	0.738636	-1.84864	0.636364	0.75	0.636364	0.75	*
ENSG00000166415	WDR72	0.738636	1.43262	0.75	0.636364	0.75	0.636364	_x0000_
ENSG00000167644	C19orf33	0.738636	6.30929	0.636364	0.875	0.777778	0.777778	*
ENSG00000105427	CNFN	0.732955	-0.798588	0.625	0.909091	0.909091	0.625	_x0000_
ENSG00000139219	COL2A1	0.732955	-1.58109	0.6875	0.818182	0.846154	0.642857	_x0000_
ENSG00000163827	LRRC2	0.732955	-0.533105	0.6875	0.727273	0.785714	0.615385	_x0000_
ENSG00000184937	WT1	0.732955	-0.585036	0.75	0.727273	0.8	0.666667	_x0000_
ENSG00000206013	IFITM5	0.732955	-2.8915	0.6875	0.727273	0.785714	0.615385	_x0000_
ENSG00000118194	TNNT2	0.727273	2.02277	0.625	0.818182	0.833333	0.6	_x0000_
ENSG00000131711	MAP1B	0.727273	7.08594	0.636364	0.6875	0.583333	0.733333	*
ENSG00000151023	ENKUR	0.727273	0.691829	0.545455	0.875	0.75	0.736842	*
ENSG00000175985	PLEKHD1	0.727273	-1.19636	0.8125	0.636364	0.764706	0.7	_x0000_
ENSG00000176399	DMRTA1	0.727273	2.33698	0.625	0.818182	0.833333	0.6	_x0000_
ENSG00000184408	KCND2	0.727273	2.55532	0.625	0.818182	0.833333	0.6	_x0000_
ENSG00000204963	PCDHA7	0.727273	1.83363	0.75	0.727273	0.8	0.666667	_x0000_
ENSG00000211452	DIO1	0.727273	0.0535985	0.75	0.818182	0.857143	0.692308	_x0000_
ENSG00000161270	NPHS1	0.724432	-3.74407	0.875	0.636364	0.777778	0.777778	_x0000_
ENSG00000166426	CRABP1	0.724432	-2.30927	0.625	0.727273	0.769231	0.571429	_x0000_
ENSG00000146197	SCUBE3	0.721591	4.42562	0.5625	0.818182	0.818182	0.5625	_x0000_
ENSG00000047457	CP	0.721591	9.50167	0.545455	0.875	0.75	0.736842	*
ENSG00000116141	MARK1	0.721591	2.65939	0.8125	0.727273	0.8125	0.727273	_x0000_
ENSG00000122121	XPNPEP2	0.721591	-0.611183	0.625	0.909091	0.909091	0.625	_x0000_
ENSG00000134323	MYCN	0.721591	-0.949438	0.6875	0.818182	0.846154	0.642857	_x0000_
ENSG00000135333	EPHA7	0.721591	-1.32247	0.875	0.636364	0.777778	0.777778	_x0000_
ENSG00000138823	MTTP	0.721591	-0.146395	0.6875	0.818182	0.846154	0.642857	_x0000_
ENSG00000144908	ALDH1L1	0.721591	0.944562	0.8125	0.727273	0.8125	0.727273	_x0000_
ENSG00000167183	PRR15L	0.721591	2.29907	0.875	0.727273	0.823529	0.8	_x0000_
ENSG00000171431	KRT20	0.721591	-2.14779	0.727273	0.8125	0.727273	0.8125	*
ENSG00000205869	KRTAP5-1	0.721591	1.35565	0.625	0.727273	0.769231	0.571429	_x0000_
ENSG00000100033	PRODH	0.715909	6.79681	0.625	0.818182	0.833333	0.6	_x0000_
ENSG00000110900	TSPAN11	0.715909	1.59883	0.636364	0.875	0.777778	0.777778	*
ENSG00000143171	RXRG	0.715909	-1.36297	0.727273	0.8125	0.727273	0.8125	*
ENSG00000171119	NRTN	0.715909	-1.51495	0.6875	0.727273	0.785714	0.615385	_x0000_
ENSG00000181449	SOX2	0.715909	3.31351	0.625	0.909091	0.909091	0.625	_x0000_
ENSG00000205177	C11orf91	0.715909	-2.2391	0.727273	0.625	0.571429	0.769231	*
ENSG00000270765	GAS2L2	0.715909	-0.621197	0.818182	0.6875	0.642857	0.846154	*
ENSG00000150551	LYPD1	0.710227	-1.09913	0.6875	0.818182	0.846154	0.642857	_x0000_
ENSG00000162174	ASRGL1	0.710227	2.90814	0.625	0.818182	0.833333	0.6	_x0000_
ENSG00000204866	IGFL2	0.710227	0.116101	0.8125	0.545455	0.722222	0.666667	_x0000_
ENSG00000148948	LRRC4C	0.710227	-0.833644	0.75	0.636364	0.75	0.636364	_x0000_
ENSG00000157927	RADIL	0.710227	0.76529	0.5625	0.909091	0.9	0.588235	_x0000_
ENSG00000162426	SLC45A1	0.710227	0.264201	0.727273	0.625	0.571429	0.769231	*
ENSG00000183148	ANKRD20A2	0.710227	-0.991542	0.727273	0.75	0.666667	0.8	*
ENSG00000260691	ANKRD20A1	0.710227	1.42609	0.727273	0.8125	0.727273	0.8125	*
ENSG00000173890	GPR160	0.710227	2.60017	0.6875	0.818182	0.846154	0.642857	_x0000_
ENSG00000137860	SLC28A2	0.707386	-3.15096	0.8125	0.636364	0.764706	0.7	_x0000_
ENSG00000183145	RIPPLY3	0.707386	-2.81676	0.75	0.636364	0.75	0.636364	_x0000_
ENSG00000100031	GGT1	0.704545	5.98429	0.5625	0.818182	0.818182	0.5625	_x0000_
ENSG00000100121	GGTLC2	0.704545	-1.2507	0.6875	0.727273	0.785714	0.615385	_x0000_
ENSG00000127249	ATP13A4	0.704545	8.1861	0.625	0.818182	0.833333	0.6	_x0000_
ENSG00000134259	NGF	0.704545	-1.249	0.75	0.727273	0.8	0.666667	_x0000_
ENSG00000142102	PGGHG	0.698864	4.61924	0.875	0.545455	0.736842	0.75	_x0000_
ENSG00000073282	TP63	0.698864	3.89742	0.454545	0.9375	0.833333	0.714286	*
ENSG00000144837	PLA1A	0.698864	2.46163	0.75	0.636364	0.75	0.636364	_x0000_
ENSG00000186832	KRT16	0.698864	5.26837	0.636364	0.875	0.777778	0.777778	*
ENSG00000077935	SMC1B	0.693182	2.61541	0.5625	0.909091	0.9	0.588235	_x0000_
ENSG00000114547	ROPN1B	0.693182	-1.31524	0.75	0.636364	0.75	0.636364	_x0000_
ENSG00000133124	IRS4	0.693182	-2.50619	0.625	0.727273	0.769231	0.571429	_x0000_
ENSG00000135097	MSI1	0.693182	0.096081	0.5	0.909091	0.888889	0.555556	_x0000_
ENSG00000173546	CSPG4	0.693182	2.59368	0.818182	0.5625	0.5625	0.818182	*
ENSG00000179088	C12orf42	0.693182	-1.52467	0.625	0.727273	0.769231	0.571429	_x0000_
ENSG00000186474	KLK12	0.693182	-0.844707	0.625	0.727273	0.769231	0.571429	_x0000_
ENSG00000198062	POTEH	0.693182	-2.24424	0.727273	0.5625	0.533333	0.75	*
ENSG00000263639	MSMB	0.693182	-0.981286	0.6875	0.727273	0.785714	0.615385	_x0000_
ENSG00000007372	PAX6	0.693182	-1.25191	0.727273	0.625	0.571429	0.769231	*
ENSG00000109205	ODAM	0.693182	-2.8301	0.6875	0.727273	0.785714	0.615385	_x0000_
ENSG00000163631	ALB	0.693182	0.903295	0.625	0.727273	0.769231	0.571429	_x0000_
ENSG00000165828	PRAP1	0.693182	-1.68458	0.8125	0.636364	0.764706	0.7	_x0000_
ENSG00000213988	ZNF90	0.693182	3.93917	0.875	0.636364	0.777778	0.777778	_x0000_
ENSG00000214128	TMEM213	0.693182	-1.3356	0.625	1	1	0.647059	_x0000_
ENSG00000164532	TBX20	0.6875	-2.04725	0.6875	0.727273	0.785714	0.615385	_x0000_
ENSG00000164935	DCSTAMP	0.6875	0.788257	0.5625	0.909091	0.9	0.588235	_x0000_
ENSG00000000971	CFH	0.6875	9.70679	0.545455	0.75	0.6	0.705882	*
ENSG00000107159	CA9	0.6875	1.03174	0.818182	0.5625	0.5625	0.818182	*
ENSG00000128422	KRT17	0.6875	6.53178	0.636364	0.8125	0.7	0.764706	*
ENSG00000147234	FRMPD3	0.6875	2.88559	0.625	0.727273	0.769231	0.571429	_x0000_
ENSG00000162931	TRIM17	0.6875	1.70228	0.8125	0.545455	0.722222	0.666667	_x0000_
ENSG00000169715	MT1E	0.6875	6.28683	0.545455	0.75	0.6	0.705882	*
ENSG00000174473	GALNTL6	0.6875	-1.24682	0.6875	0.727273	0.785714	0.615385	_x0000_
ENSG00000176406	RIMS2	0.6875	0.261925	0.5625	0.818182	0.818182	0.5625	_x0000_
ENSG00000181856	SLC2A4	0.6875	-0.321641	0.5625	0.818182	0.818182	0.5625	_x0000_
ENSG00000182950	ODF3L1	0.6875	-1.11299	0.545455	0.9375	0.857143	0.75	*
ENSG00000183091	NEB	0.6875	6.08053	0.5625	0.818182	0.818182	0.5625	_x0000_
ENSG00000232268	OR52I1	0.6875	-1.04719	0.625	0.727273	0.769231	0.571429	_x0000_
ENSG00000240694	PNMA2	0.6875	1.81337	0.818182	0.625	0.6	0.833333	*
ENSG00000123977	DAW1	0.6875	1.02374	0.727273	0.6875	0.615385	0.785714	*
ENSG00000102104	RS1	0.684659	-2.23857	0.5625	0.727273	0.75	0.533333	_x0000_
ENSG00000164458	TBXT	0.684659	-2.45515	0.6875	0.636364	0.733333	0.583333	_x0000_
ENSG00000164651	SP8	0.684659	-3.74315	0.875	0.636364	0.777778	0.777778	_x0000_
ENSG00000274252	GGTLC3	0.684659	-0.508994	0.625	0.727273	0.769231	0.571429	_x0000_
ENSG00000129538	RNASE1	0.681818	6.70265	0.75	0.545455	0.705882	0.6	_x0000_
ENSG00000170074	FAM153A	0.681818	0.168904	0.8125	0.727273	0.8125	0.727273	_x0000_
ENSG00000171346	KRT15	0.681818	5.7376	0.636364	0.8125	0.7	0.764706	*
ENSG00000205363	INSYN1	0.681818	-0.40321	0.6875	0.727273	0.785714	0.615385	_x0000_
ENSG00000126262	FFAR2	0.681818	-1.57918	0.5	0.909091	0.888889	0.555556	_x0000_
ENSG00000164488	DACT2	0.681818	-1.34106	0.625	0.727273	0.769231	0.571429	_x0000_
ENSG00000244242	IFITM10	0.681818	2.95685	0.545455	0.875	0.75	0.736842	*
ENSG00000142973	CYP4B1	0.676136	5.42036	0.5625	0.818182	0.818182	0.5625	_x0000_
ENSG00000100867	DHRS2	0.676136	-1.24324	0.75	0.727273	0.8	0.666667	_x0000_
ENSG00000135472	FAIM2	0.676136	-1.46883	0.75	0.727273	0.8	0.666667	_x0000_
ENSG00000153233	PTPRR	0.676136	-0.0162137	0.727273	0.625	0.571429	0.769231	*
ENSG00000169894	MUC3A	0.676136	2.11162	0.8125	0.545455	0.722222	0.666667	_x0000_
ENSG00000170214	ADRA1B	0.676136	0.467943	0.636364	0.8125	0.7	0.764706	*
ENSG00000185666	SYN3	0.676136	-1.27469	0.5625	0.818182	0.818182	0.5625	_x0000_
ENSG00000187017	ESPN	0.676136	2.92994	0.5625	0.727273	0.75	0.533333	_x0000_
ENSG00000196260	SFTA2	0.676136	4.63162	0.9375	0.454545	0.714286	0.833333	_x0000_
ENSG00000095739	BAMBI	0.676136	2.6721	0.625	0.636364	0.714286	0.538462	_x0000_
ENSG00000096088	PGC	0.676136	4.43169	0.625	0.818182	0.833333	0.6	_x0000_
ENSG00000138115	CYP2C8	0.676136	-0.354518	0.75	0.636364	0.75	0.636364	_x0000_
ENSG00000143369	ECM1	0.676136	4.57969	0.75	0.545455	0.705882	0.6	_x0000_
ENSG00000149596	JPH2	0.676136	1.10254	0.636364	0.625	0.538462	0.714286	*
ENSG00000164287	CDC20B	0.670455	-1.70521	0.75	0.727273	0.8	0.666667	_x0000_
ENSG00000183844	FAM3B	0.670455	4.21455	0.625	0.909091	0.909091	0.625	_x0000_
ENSG00000100626	GALNT16	0.670455	0.662935	0.625	0.727273	0.769231	0.571429	_x0000_
ENSG00000102271	KLHL4	0.670455	1.0429	0.727273	0.5625	0.533333	0.75	*
ENSG00000144868	TMEM108	0.670455	1.68573	0.625	0.818182	0.833333	0.6	_x0000_
ENSG00000172201	ID4	0.670455	0.68966	0.625	0.727273	0.769231	0.571429	_x0000_
ENSG00000175946	KLHL38	0.670455	-1.71132	0.5625	0.909091	0.9	0.588235	_x0000_
ENSG00000197614	MFAP5	0.670455	-0.392356	0.75	0.636364	0.75	0.636364	_x0000_
ENSG00000188015	S100A3	0.667614	-2.35138	0.636364	0.625	0.538462	0.714286	*
ENSG00000004948	CALCR	0.664773	-1.33335	0.6875	0.727273	0.785714	0.615385	_x0000_
ENSG00000119698	PPP4R4	0.664773	1.32004	0.636364	0.6875	0.583333	0.733333	*
ENSG00000158014	SLC30A2	0.664773	-1.93997	0.5625	0.909091	0.9	0.588235	_x0000_
ENSG00000165186	PTCHD1	0.664773	0.0617192	0.625	0.636364	0.714286	0.538462	_x0000_
ENSG00000166206	GABRB3	0.664773	0.0384169	0.5625	0.727273	0.75	0.533333	_x0000_
ENSG00000169126	ARMC4	0.664773	1.67923	0.636364	0.75	0.636364	0.75	*
ENSG00000181074	OR52N4	0.664773	-0.299043	0.5625	0.727273	0.75	0.533333	_x0000_
ENSG00000182013	PNMA8A	0.664773	1.88056	0.545455	0.9375	0.857143	0.75	*
ENSG00000184486	POU3F2	0.664773	-3.00137	0.8125	0.545455	0.722222	0.666667	_x0000_
ENSG00000204442	FAM155A	0.664773	0.689285	0.727273	0.625	0.571429	0.769231	*
ENSG00000206531	CD200R1L	0.664773	-2.82876	0.625	0.818182	0.833333	0.6	_x0000_
ENSG00000243955	GSTA1	0.664773	3.75577	0.625	0.636364	0.714286	0.538462	_x0000_
ENSG00000004809	SLC22A16	0.664773	-1.7098	0.625	0.727273	0.769231	0.571429	_x0000_
ENSG00000157131	C8A	0.664773	-2.08827	0.75	0.636364	0.75	0.636364	_x0000_
ENSG00000178217	SH2D4B	0.664773	-1.76127	0.636364	0.75	0.636364	0.75	*
ENSG00000121742	GJB6	0.659091	-1.92132	0.727273	0.5	0.5	0.727273	*
ENSG00000163239	TDRD10	0.659091	1.64255	0.5625	0.727273	0.75	0.533333	_x0000_
ENSG00000181023	OR56B1	0.659091	-3.04628	0.625	0.727273	0.769231	0.571429	_x0000_
ENSG00000188580	NKAIN2	0.659091	-2.34853	0.625	0.727273	0.769231	0.571429	_x0000_
ENSG00000245848	CEBPA	0.659091	0.8307	0.5625	0.727273	0.75	0.533333	_x0000_
ENSG00000005981	ASB4	0.659091	-1.04709	0.625	0.818182	0.833333	0.6	_x0000_
ENSG00000105929	ATP6V0A4	0.659091	1.99261	0.6875	0.545455	0.6875	0.545455	_x0000_
ENSG00000107518	ATRNL1	0.659091	1.02679	0.636364	0.75	0.636364	0.75	*
ENSG00000144619	CNTN4	0.659091	2.26907	0.6875	0.545455	0.6875	0.545455	_x0000_
ENSG00000145358	DDIT4L	0.659091	1.00872	0.5	0.909091	0.888889	0.555556	_x0000_
ENSG00000148677	ANKRD1	0.659091	1.74724	0.727273	0.5625	0.533333	0.75	*
ENSG00000166250	CLMP	0.659091	3.42674	0.545455	0.6875	0.545455	0.6875	*
ENSG00000189350	TOGARAM2	0.659091	1.47108	0.636364	0.625	0.538462	0.714286	*
ENSG00000111404	RERGL	0.65625	-1.95175	0.5625	0.818182	0.818182	0.5625	_x0000_
ENSG00000149948	HMGA2	0.653409	2.19385	0.636364	0.6875	0.583333	0.733333	*
ENSG00000162896	PIGR	0.653409	9.54625	0.5625	0.818182	0.818182	0.5625	_x0000_
ENSG00000169291	SHE	0.653409	2.66087	0.5625	0.727273	0.75	0.533333	_x0000_
ENSG00000171587	DSCAM	0.653409	-1.67216	0.5625	0.818182	0.818182	0.5625	_x0000_
ENSG00000179455	MKRN3	0.653409	-2.67837	0.8125	0.545455	0.722222	0.666667	_x0000_
ENSG00000249715	FER1L5	0.653409	0.604293	0.5625	0.818182	0.818182	0.5625	_x0000_
ENSG00000135374	ELF5	0.653409	1.36686	0.6875	0.727273	0.785714	0.615385	_x0000_
ENSG00000154162	CDH12	0.653409	-1.77588	0.545455	0.875	0.75	0.736842	*
ENSG00000218823	PAPOLB	0.653409	-2.04259	0.6875	0.545455	0.6875	0.545455	_x0000_
ENSG00000104112	SCG3	0.650568	-2.30881	0.5625	0.727273	0.75	0.533333	_x0000_
ENSG00000167754	KLK5	0.650568	-2.25675	0.636364	0.625	0.538462	0.714286	*
ENSG00000109193	SULT1E1	0.647727	-0.523664	0.636364	0.6875	0.583333	0.733333	*
ENSG00000130477	UNC13A	0.647727	-1.19024	0.6875	0.727273	0.785714	0.615385	_x0000_
ENSG00000147573	TRIM55	0.647727	-1.08848	0.6875	0.727273	0.785714	0.615385	_x0000_
ENSG00000164265	SCGB3A2	0.647727	5.29171	0.727273	0.5625	0.533333	0.75	*
ENSG00000177791	MYOZ1	0.647727	-0.0199764	0.6875	0.545455	0.6875	0.545455	_x0000_
ENSG00000186777	ZNF732	0.647727	-0.40784	0.5625	0.636364	0.692308	0.5	_x0000_
ENSG00000196154	S100A4	0.647727	6.13633	0.545455	0.875	0.75	0.736842	*
ENSG00000205277	MUC12	0.647727	1.98322	0.6875	0.727273	0.785714	0.615385	_x0000_
ENSG00000248713	C4orf54	0.647727	-0.740334	0.5	0.818182	0.8	0.529412	_x0000_
ENSG00000112280	COL9A1	0.642045	-1.26745	0.5625	0.818182	0.818182	0.5625	_x0000_
ENSG00000154764	WNT7A	0.642045	-2.03898	0.636364	0.625	0.538462	0.714286	*
ENSG00000157766	ACAN	0.642045	2.84245	0.545455	0.8125	0.666667	0.722222	*
ENSG00000166796	LDHC	0.642045	-2.59724	0.727273	0.625	0.571429	0.769231	*
ENSG00000182782	HCAR2	0.642045	1.47371	0.6875	0.545455	0.6875	0.545455	_x0000_
ENSG00000183287	CCBE1	0.642045	1.33318	0.818182	0.5	0.529412	0.8	*
ENSG00000108984	MAP2K6	0.642045	2.84981	0.5	0.909091	0.888889	0.555556	_x0000_
ENSG00000161896	IP6K3	0.642045	-0.990828	0.727273	0.5625	0.533333	0.75	*
ENSG00000172264	MACROD2	0.642045	3.25164	0.818182	0.5625	0.5625	0.818182	*
ENSG00000271321	CTAGE6	0.642045	0.843628	0.545455	0.6875	0.545455	0.6875	*
ENSG00000213759	UGT2B11	0.639205	-2.69947	0.875	0.545455	0.736842	0.75	_x0000_
ENSG00000104899	AMH	0.639205	-1.5665	0.636364	0.625	0.538462	0.714286	*
ENSG00000070731	ST6GALNAC2	0.636364	2.91861	0.5625	0.727273	0.75	0.533333	_x0000_
ENSG00000095627	TDRD1	0.636364	-0.599183	0.625	0.727273	0.769231	0.571429	_x0000_
ENSG00000117525	F3	0.636364	6.18095	0.545455	0.8125	0.666667	0.722222	*
ENSG00000154165	GPR15	0.636364	-1.13325	0.5625	0.909091	0.9	0.588235	_x0000_
ENSG00000162670	BRINP3	0.636364	-1.5571	0.818182	0.5	0.529412	0.8	*
ENSG00000164946	FREM1	0.636364	1.85791	0.8125	0.545455	0.722222	0.666667	_x0000_
ENSG00000170959	DCDC1	0.636364	0.269577	0.909091	0.5	0.555556	0.888889	*
ENSG00000173805	HAP1	0.636364	-1.6223	0.727273	0.5625	0.533333	0.75	*
ENSG00000091831	ESR1	0.636364	2.72227	0.625	0.818182	0.833333	0.6	_x0000_
ENSG00000123612	ACVR1C	0.630682	0.243124	0.5625	0.636364	0.692308	0.5	_x0000_
ENSG00000151364	KCTD14	0.630682	2.12964	0.545455	0.875	0.75	0.736842	*
ENSG00000170703	TTLL6	0.630682	-0.9441	0.6875	0.545455	0.6875	0.545455	_x0000_
ENSG00000184389	A3GALT2	0.630682	-0.889325	0.454545	1	1	0.727273	*
ENSG00000069482	GAL	0.627841	-2.16147	0.727273	0.625	0.571429	0.769231	*
ENSG00000067715	SYT1	0.625	1.91487	0.545455	0.6875	0.545455	0.6875	*
ENSG00000084734	GCKR	0.625	-0.174615	0.818182	0.4375	0.5	0.777778	*
ENSG00000088386	SLC15A1	0.625	-0.591655	0.625	0.545455	0.666667	0.5	_x0000_
ENSG00000106123	EPHB6	0.625	2.69966	0.727273	0.5625	0.533333	0.75	*
ENSG00000116783	TNNI3K	0.625	-2.32407	0.625	0.818182	0.833333	0.6	_x0000_
ENSG00000132470	ITGB4	0.625	8.48371	0.545455	0.875	0.75	0.736842	*
ENSG00000140093	SERPINA10	0.625	-1.50057	0.545455	0.75	0.6	0.705882	*
ENSG00000104368	PLAT	0.619318	5.45171	0.636364	0.625	0.538462	0.714286	*
ENSG00000125675	GRIA3	0.619318	1.33061	0.5	0.727273	0.727273	0.5	_x0000_
ENSG00000178597	PSAPL1	0.619318	-1.96661	0.545455	0.8125	0.666667	0.722222	*
ENSG00000198074	AKR1B10	0.619318	2.98655	0.636364	0.6875	0.583333	0.733333	*
ENSG00000147206	NXF3	0.619318	-0.24604	0.5625	0.727273	0.75	0.533333	_x0000_
ENSG00000147647	DPYS	0.619318	0.353335	0.4375	0.818182	0.777778	0.5	_x0000_
ENSG00000151952	TMEM132D	0.613636	-1.3347	0.545455	0.6875	0.545455	0.6875	*
ENSG00000163424	TEX55	0.613636	-0.901466	0.5625	0.727273	0.75	0.533333	_x0000_
ENSG00000189001	SBSN	0.613636	-1.5089	0.625	0.727273	0.769231	0.571429	_x0000_
ENSG00000243978	RTL9	0.613636	-1.60872	0.636364	0.5625	0.5	0.692308	*
ENSG00000257017	HP	0.613636	6.24981	0.636364	0.75	0.636364	0.75	*
ENSG00000135744	AGT	0.613636	3.15215	0.5	0.727273	0.727273	0.5	_x0000_
ENSG00000074211	PPP2R2C	0.607955	-0.249386	0.545455	0.6875	0.545455	0.6875	*
ENSG00000143631	FLG	0.607955	6.94551	0.454545	0.9375	0.833333	0.714286	*
ENSG00000153157	SYCP2L	0.607955	0.404051	0.636364	0.6875	0.583333	0.733333	*
ENSG00000155093	PTPRN2	0.607955	1.09645	0.727273	0.5625	0.533333	0.75	*
ENSG00000186431	FCAR	0.607955	-0.349387	0.625	0.727273	0.769231	0.571429	_x0000_
ENSG00000204983	PRSS1	0.607955	0.169848	0.454545	0.875	0.714286	0.7	*
ENSG00000104918	RETN	0.602273	-0.413646	0.5625	0.818182	0.818182	0.5625	_x0000_
ENSG00000133863	TEX15	0.602273	0.516717	0.454545	0.875	0.714286	0.7	*
ENSG00000134398	ERN2	0.602273	1.5356	0.625	0.636364	0.714286	0.538462	_x0000_
ENSG00000136002	ARHGEF4	0.602273	1.99751	0.5	0.818182	0.8	0.529412	_x0000_
ENSG00000139144	PIK3C2G	0.602273	0.40542	0.5	0.727273	0.727273	0.5	_x0000_
ENSG00000146013	GFRA3	0.602273	0.610582	0.5625	0.818182	0.818182	0.5625	_x0000_
ENSG00000146250	PRSS35	0.602273	-2.05983	0.818182	0.4375	0.5	0.777778	*
ENSG00000173702	MUC13	0.602273	1.83121	0.5	0.818182	0.8	0.529412	_x0000_
ENSG00000179520	SLC17A8	0.602273	-2.27947	0.5	0.727273	0.727273	0.5	_x0000_
ENSG00000184985	SORCS2	0.602273	3.5531	0.545455	0.6875	0.545455	0.6875	*
ENSG00000214102	WEE2	0.602273	-1.89862	0.727273	0.5	0.5	0.727273	*
ENSG00000259571	BLID	0.602273	-2.24746	0.727273	0.5625	0.533333	0.75	*
ENSG00000070808	CAMK2A	0.602273	-0.0935344	0.545455	0.6875	0.545455	0.6875	*
ENSG00000105409	ATP1A3	0.602273	1.805	0.5625	0.818182	0.818182	0.5625	_x0000_
ENSG00000123360	PDE1B	0.602273	2.07462	0.5	0.909091	0.888889	0.555556	_x0000_
ENSG00000176402	GJC3	0.602273	-0.0904894	0.5625	0.818182	0.818182	0.5625	_x0000_
ENSG00000196136	SERPINA3	0.602273	-1.14597	0.545455	0.75	0.6	0.705882	*
ENSG00000007038	PRSS21	0.596591	-1.24118	0.6875	0.636364	0.733333	0.583333	_x0000_
ENSG00000151136	BTBD11	0.596591	1.7646	0.636364	0.625	0.538462	0.714286	*
ENSG00000091513	TF	0.596591	1.81826	0.454545	0.8125	0.625	0.684211	*
ENSG00000105509	HAS1	0.596591	-2.54477	0.5625	0.636364	0.692308	0.5	_x0000_
ENSG00000123843	C4BPB	0.596591	2.99636	0.5	0.727273	0.727273	0.5	_x0000_
ENSG00000163220	S100A9	0.596591	5.47626	0.545455	0.875	0.75	0.736842	*
ENSG00000164120	HPGD	0.596591	6.42564	0.545455	0.6875	0.545455	0.6875	*
ENSG00000177294	FBXO39	0.596591	-1.37333	0.5625	0.636364	0.692308	0.5	_x0000_
ENSG00000178568	ERBB4	0.596591	1.85793	0.6875	0.454545	0.647059	0.5	_x0000_
ENSG00000196218	RYR1	0.596591	4.03442	0.636364	0.5	0.466667	0.666667	*
ENSG00000197565	COL4A6	0.596591	-0.195823	0.727273	0.5	0.5	0.727273	*
ENSG00000066230	SLC9A3	0.590909	-0.207324	0.375	0.909091	0.857143	0.5	_x0000_
ENSG00000122133	PAEP	0.590909	0.0441546	0.636364	0.625	0.538462	0.714286	*
ENSG00000133063	CHIT1	0.590909	4.28565	0.6875	0.545455	0.6875	0.545455	_x0000_
ENSG00000135925	WNT10A	0.590909	2.39663	0.454545	1	1	0.727273	*
ENSG00000143882	ATP6V1C2	0.590909	2.00913	0.625	0.727273	0.769231	0.571429	_x0000_
ENSG00000151575	TEX9	0.590909	4.21911	0.454545	0.8125	0.625	0.684211	*
ENSG00000254827	SLC22A18AS	0.590909	0.677136	0.636364	0.625	0.538462	0.714286	*
ENSG00000114771	AADAC	0.590909	-0.551794	0.545455	0.625	0.5	0.666667	*
ENSG00000130487	KLHDC7B	0.590909	-1.05953	0.545455	0.625	0.5	0.666667	*
ENSG00000135917	SLC19A3	0.590909	1.2656	0.5	0.636364	0.666667	0.466667	_x0000_
ENSG00000143452	HORMAD1	0.590909	0.546334	0.5625	0.636364	0.692308	0.5	_x0000_
ENSG00000162552	WNT4	0.590909	1.63996	0.625	0.545455	0.666667	0.5	_x0000_
ENSG00000133019	CHRM3	0.585227	-1.52118	0.636364	0.6875	0.583333	0.733333	*
ENSG00000151704	KCNJ1	0.585227	-0.734157	0.454545	0.75	0.555556	0.666667	*
ENSG00000165376	CLDN2	0.585227	-0.666308	0.625	0.636364	0.714286	0.538462	_x0000_
ENSG00000180616	SSTR2	0.585227	0.314035	0.545455	0.75	0.6	0.705882	*
ENSG00000182836	PLCXD3	0.585227	-1.08219	0.454545	0.8125	0.625	0.684211	*
ENSG00000184735	DDX53	0.585227	-2.85543	0.5	0.636364	0.666667	0.466667	_x0000_
ENSG00000198626	RYR2	0.585227	5.64753	0.545455	0.625	0.5	0.666667	*
ENSG00000133392	MYH11	0.585227	8.28813	0.545455	0.8125	0.666667	0.722222	*
ENSG00000198183	BPIFA1	0.585227	2.36546	0.625	0.636364	0.714286	0.538462	_x0000_
ENSG00000182334	OR5P3	0.582386	-0.618202	0.454545	0.9375	0.833333	0.714286	*
ENSG00000078053	AMPH	0.579545	1.50752	0.636364	0.5	0.466667	0.666667	*
ENSG00000116254	CHD5	0.579545	-1.45922	0.818182	0.4375	0.5	0.777778	*
ENSG00000126583	PRKCG	0.579545	-0.795765	0.727273	0.625	0.571429	0.769231	*
ENSG00000129170	CSRP3	0.579545	-1.68575	0.625	0.545455	0.666667	0.5	_x0000_
ENSG00000144119	C1QL2	0.579545	-1.94302	0.625	0.727273	0.769231	0.571429	_x0000_
ENSG00000168079	SCARA5	0.579545	-1.26691	0.625	0.636364	0.714286	0.538462	_x0000_
ENSG00000170558	CDH2	0.579545	1.99037	0.545455	0.625	0.5	0.666667	*
ENSG00000102970	CCL17	0.579545	-0.434986	0.625	0.636364	0.714286	0.538462	_x0000_
ENSG00000166920	C15orf48	0.579545	6.54426	0.454545	0.9375	0.833333	0.714286	*
ENSG00000150045	KLRF1	0.573864	-0.42435	0.5625	0.636364	0.692308	0.5	_x0000_
ENSG00000169862	CTNND2	0.573864	1.51807	0.454545	0.875	0.714286	0.7	*
ENSG00000196109	ZNF676	0.573864	1.46139	0.5625	0.727273	0.75	0.533333	_x0000_
ENSG00000090530	P3H2	0.568182	5.0886	0.4375	0.818182	0.777778	0.5	_x0000_
ENSG00000177453	NIM1K	0.568182	-0.437518	0.454545	0.875	0.714286	0.7	*
ENSG00000183303	OR5P2	0.568182	-0.873408	0.454545	0.8125	0.625	0.684211	*
ENSG00000170465	KRT6C	0.565341	-0.81132	0.454545	0.8125	0.625	0.684211	*
ENSG00000198797	BRINP2	0.565341	-3.05825	0.727273	0.5	0.5	0.727273	*
ENSG00000171557	FGG	0.5625	2.99525	0.625	0.636364	0.714286	0.538462	_x0000_
ENSG00000034239	EFCAB1	0.5625	-0.252599	0.545455	0.6875	0.545455	0.6875	*
ENSG00000137948	BRDT	0.5625	-2.4879	0.727273	0.5625	0.533333	0.75	*
ENSG00000155622	XAGE2	0.5625	-1.07125	0.545455	0.625	0.5	0.666667	*
ENSG00000196090	PTPRT	0.5625	0.0820084	0.818182	0.5625	0.5625	0.818182	*
ENSG00000183378	OVCH2	0.5625	0.668417	0.454545	0.9375	0.833333	0.714286	*
ENSG00000124104	SNX21	0.556818	2.97683	0.636364	0.5	0.466667	0.666667	*
ENSG00000186081	KRT5	0.556818	3.2506	0.5625	0.727273	0.75	0.533333	_x0000_
ENSG00000119125	GDA	0.556818	-1.49826	0.5	0.818182	0.8	0.529412	_x0000_
ENSG00000141469	SLC14A1	0.556818	-0.00260898	0.727273	0.4375	0.470588	0.7	*
ENSG00000167653	PSCA	0.556818	-1.86945	0.545455	0.6875	0.545455	0.6875	*
ENSG00000186790	FOXE3	0.553977	-3.01162	0.636364	0.5	0.466667	0.666667	*
ENSG00000115009	CCL20	0.551136	2.49651	0.636364	0.4375	0.4375	0.636364	*
ENSG00000162078	ZG16B	0.551136	-0.389798	0.545455	0.5625	0.461538	0.642857	*
ENSG00000164270	HTR4	0.551136	-1.91773	0.5625	0.636364	0.692308	0.5	_x0000_
ENSG00000080854	IGSF9B	0.551136	4.02943	0.545455	0.625	0.5	0.666667	*
ENSG00000011677	GABRA3	0.545455	-3.46492	0.818182	0.4375	0.5	0.777778	*
ENSG00000171560	FGA	0.545455	1.72331	0.5	0.727273	0.727273	0.5	_x0000_
ENSG00000187546	AGMO	0.545455	-0.570471	0.454545	0.75	0.555556	0.666667	*
ENSG00000196604	POTEF	0.545455	1.2516	0.5	0.818182	0.8	0.529412	_x0000_
ENSG00000204711	C9orf135	0.545455	0.578835	0.545455	0.8125	0.666667	0.722222	*
ENSG00000094755	GABRP	0.539773	-0.0786256	0.75	0.545455	0.705882	0.6	_x0000_
ENSG00000133048	CHI3L1	0.539773	5.87435	0.454545	0.625	0.454545	0.625	*
ENSG00000164485	IL22RA2	0.539773	-2.11222	0.8125	0.454545	0.684211	0.625	_x0000_
ENSG00000175063	UBE2C	0.539773	3.58993	0.636364	0.5	0.466667	0.666667	*
ENSG00000198719	DLL1	0.539773	2.64955	0.545455	0.5625	0.461538	0.642857	*
ENSG00000244731	C4A	0.539773	8.51858	0.454545	0.6875	0.5	0.647059	*
ENSG00000141639	MAPK4	0.534091	0.362863	0.375	0.909091	0.857143	0.5	_x0000_
ENSG00000142319	SLC6A3	0.534091	0.723496	0.75	0.363636	0.631579	0.5	_x0000_
ENSG00000169247	SH3TC2	0.534091	1.21491	0.454545	0.6875	0.5	0.647059	*
ENSG00000188211	NCR3LG1	0.534091	0.534975	0.454545	0.6875	0.5	0.647059	*
ENSG00000138741	TRPC3	0.528409	-0.366741	0.636364	0.625	0.538462	0.714286	*
ENSG00000145864	GABRB2	0.528409	1.04052	0.545455	0.6875	0.545455	0.6875	*
ENSG00000181652	ATG9B	0.528409	1.04818	0.5	0.636364	0.666667	0.466667	_x0000_
ENSG00000187391	MAGI2	0.528409	2.75287	0.545455	0.625	0.5	0.666667	*
ENSG00000169436	COL22A1	0.528409	2.8631	0.454545	0.8125	0.625	0.684211	*
ENSG00000179399	GPC5	0.522727	-0.740379	0.636364	0.5625	0.5	0.692308	*
ENSG00000139910	NOVA1	0.517045	2.97138	0.363636	1	1	0.695652	*
ENSG00000182704	TSKU	0.517045	4.30176	0.363636	0.9375	0.8	0.681818	*
ENSG00000185479	KRT6B	0.517045	2.35769	0.363636	0.8125	0.571429	0.65	*
ENSG00000262461	SPDYE9P	0.517045	-4.20784	0.75	0.545455	0.705882	0.6	_x0000_
ENSG00000143869	GDF7	0.514205	-2.72404	0.625	0.454545	0.625	0.454545	_x0000_
ENSG00000167755	KLK6	0.514205	-2.28015	0.636364	0.5625	0.5	0.692308	*
ENSG00000073734	ABCB11	0.511364	-0.914053	0.363636	0.8125	0.571429	0.65	*
ENSG00000131094	C1QL1	0.511364	-1.13759	0.4375	0.818182	0.777778	0.5	_x0000_
ENSG00000137975	CLCA2	0.511364	0.14399	0.6875	0.454545	0.647059	0.5	_x0000_
ENSG00000197360	ZNF98	0.511364	-1.6812	0.636364	0.5	0.466667	0.666667	*
ENSG00000227471	AKR1B15	0.511364	1.84326	0.375	0.909091	0.857143	0.5	_x0000_
ENSG00000256812	CAPNS2	0.511364	-1.13171	0.75	0.545455	0.705882	0.6	_x0000_
ENSG00000054356	PTPRN	0.505682	-0.918131	0.636364	0.5625	0.5	0.692308	*
ENSG00000080007	DDX43	0.505682	0.164092	0.818182	0.4375	0.5	0.777778	*
ENSG00000164100	NDST3	0.505682	-0.0705241	0.454545	0.6875	0.5	0.647059	*
ENSG00000135324	MRAP2	0.5	-2.70534	0.625	0.545455	0.666667	0.5	_x0000_
ENSG00000248144	ADH1C	0.5	2.75221	0.6875	0.545455	0.6875	0.545455	_x0000_
